# Supplementary material for: 1′,1′′-Dimethyl-4′-phenyl­dispiro­[11H-indeno­[1,2-b]quinoxaline-11,2′-pyrrolidine-3′,3′′-piperidin]-4′′-one
Source: Acta Crystallogr Sect E Struct Rep Online. 2013 Aug 14;69(Pt 9):o1433. doi: 10.1107/S160053681302223X (PMC3884453; doi:10.1107/S160053681302223X)
Supplement: Supplementary file 2 [file e-69-o1433-Isup2.hkl]

#
# h,k,l, Fc-squared, Fo-squared, sigma(Fo-squared) and status flag
#
data_I
_shelx_title ' KM2 in P2(1)/c'
_shelx_refln_list_code          4
_shelx_F_calc_maximum      171.11
_exptl_crystal_F_000       976.00
_reflns_d_resolution_high  0.7184
 
loop_
 _symmetry_equiv_pos_as_xyz
 'x, y, z'
 '-x, y+1/2, -z+1/2'
 '-x, -y, -z'
 'x, -y-1/2, z-1/2'
 
_cell_length_a    13.4470
_cell_length_b     8.4557
_cell_length_c    20.8580
_cell_angle_alpha  90.000
_cell_angle_beta   90.195
_cell_angle_gamma  90.000
 
_shelx_F_squared_multiplier     1.000
 
loop_
 _refln_index_h
 _refln_index_k
 _refln_index_l
 _refln_F_squared_calc
 _refln_F_squared_meas
 _refln_F_squared_sigma
 _refln_observed_status
   2   0   0     8431.76     7970.41     99.74 o
   3   0   0    22003.25    19669.95    264.32 o
   4   0   0     6462.05     6376.32     87.13 o
   5   0   0      522.12      550.67      7.73 o
   6   0   0     4089.75     4616.72     86.72 o
   7   0   0       52.46       86.84      4.22 o
   8   0   0      269.03      234.27     10.22 o
   9   0   0      378.10      477.09     12.17 o
  10   0   0       92.95       92.62      4.57 o
  11   0   0       10.16        4.51      2.30 o
  12   0   0       89.32       68.56      8.02 o
  13   0   0      177.22      143.32     12.38 o
  14   0   0      149.24      156.17     13.18 o
  15   0   0        0.05       -5.05      5.30 o
  16   0   0        0.03        2.58      6.29 o
  17   0   0       13.65       17.71      7.74 o
  18   0   0       13.63       26.58      9.09 o
   1   1   0     2035.24     1988.38     27.17 o
   2   1   0        5.31        6.03      0.58 o
   3   1   0     2327.01     2337.38     18.44 o
   4   1   0      118.40      120.99      1.86 o
   5   1   0      684.19      691.61      7.89 o
   6   1   0        0.55        4.19      0.97 o
   7   1   0     1301.10     1374.41     16.05 o
   8   1   0     1976.53     2043.76     32.99 o
   9   1   0        0.00        0.05      1.13 o
  10   1   0        5.59        6.20      1.53 o
  11   1   0        0.91        1.45      1.90 o
  12   1   0        3.60        6.01      4.83 o
  13   1   0      860.30      810.70     22.70 o
  14   1   0       33.48       49.28     13.63 o
  15   1   0       35.99       26.25      7.45 o
  16   1   0       10.94        5.58      4.53 o
  17   1   0       11.77        5.95      5.01 o
  18   1   0        0.22        5.92      5.17 o
   0   2   0     5214.81     5328.94     49.29 o
   1   2   0    14351.25    13571.23     97.17 o
   2   2   0    11081.78    10385.98     76.77 o
   3   2   0      123.20      134.20      1.80 o
   4   2   0     2963.45     2945.68     28.12 o
   5   2   0      541.33      592.28      7.84 o
   6   2   0       67.84       62.30      1.82 o
   7   2   0       57.55       86.04      2.46 o
   8   2   0       67.82       57.83      2.09 o
   9   2   0       54.33       54.70      2.18 o
  10   2   0       51.87       59.25      2.78 o
  11   2   0      235.75      211.14      8.98 o
  12   2   0      129.35      127.91      8.18 o
  13   2   0        2.73        1.09      3.72 o
  14   2   0      170.18      189.25     19.00 o
  15   2   0       43.05       42.54      5.98 o
  16   2   0        1.94        5.12      4.71 o
  17   2   0        5.78       16.06      5.61 o
  18   2   0       15.52        8.81     11.16 o
   1   3   0     2468.18     2629.80     18.73 o
   2   3   0       67.35       74.90      1.49 o
   3   3   0     3530.41     3624.13     30.92 o
   4   3   0       77.45       73.90      1.62 o
   5   3   0      673.55      695.68      9.97 o
   6   3   0       54.62       49.87      1.83 o
   7   3   0      548.78      555.26      8.03 o
   8   3   0       77.92       82.27      2.68 o
   9   3   0        1.85        5.73      1.56 o
  10   3   0     1137.46     1154.64     16.69 o
  11   3   0      198.93      186.58      5.54 o
  12   3   0      130.52      154.71     12.37 o
  13   3   0       31.28       39.14      5.45 o
  14   3   0        3.24        6.85      4.35 o
  15   3   0        3.76        9.23      4.96 o
  16   3   0       30.36       44.20      6.56 o
  17   3   0       21.93       24.15     10.57 o
  18   3   0        1.07       -6.29      6.29 o
   0   4   0     2019.52     2214.77     24.29 o
   1   4   0       26.60       49.61      1.64 o
   2   4   0     2791.25     3026.07     26.18 o
   3   4   0      201.84      209.53      3.05 o
   4   4   0      525.93      586.62      6.39 o
   5   4   0      315.33      306.74      4.75 o
   6   4   0        6.85        5.61      1.24 o
   7   4   0        8.18        6.90      1.44 o
   8   4   0       95.75       81.21      2.86 o
   9   4   0        1.75       -0.62      1.63 o
  10   4   0      439.99      418.62      9.38 o
  11   4   0      319.99      297.96      7.56 o
  12   4   0        4.28        3.30      2.16 o
  13   4   0       41.05       43.45      5.84 o
  14   4   0       19.35       14.96      5.01 o
  15   4   0       10.76       13.71      5.43 o
  16   4   0       86.62       93.73      8.80 o
  17   4   0        1.01        3.21      5.51 o
   1   5   0       64.18       67.13      1.70 o
   2   5   0      542.06      578.40      6.61 o
   3   5   0      224.31      222.23      3.39 o
   4   5   0       75.29       67.93      1.90 o
   5   5   0      149.39      149.96      2.90 o
   6   5   0      345.24      357.34      5.67 o
   7   5   0        8.68        9.31      1.97 o
   8   5   0      791.11      771.19     11.71 o
   9   5   0       43.96       46.09      3.17 o
  10   5   0       12.47       12.23      2.43 o
  11   5   0       10.63        5.84      2.93 o
  12   5   0        5.76        7.59      3.04 o
  13   5   0        3.71        6.24      4.45 o
  14   5   0        4.95       10.47     10.26 o
  15   5   0       32.75       41.92      7.05 o
  16   5   0        6.20       16.17      6.07 o
   0   6   0      206.05      214.86      4.42 o
   1   6   0       37.66       35.70      1.53 o
   2   6   0       71.79       64.70      2.38 o
   3   6   0       42.01       44.24      2.14 o
   4   6   0        1.06        1.69      1.78 o
   5   6   0      260.61      257.16      4.17 o
   6   6   0       38.62       40.85      2.30 o
   7   6   0      172.35      162.39      4.57 o
   8   6   0        6.05        4.42      2.93 o
   9   6   0        2.33       -1.37      2.48 o
  10   6   0        6.10        5.57      2.74 o
  11   6   0        4.57        7.66      5.60 o
  12   6   0       61.36       49.60      4.50 o
  13   6   0        1.80       -1.52      4.78 o
  14   6   0        4.62       -2.13      4.87 o
  15   6   0       15.60       21.44      6.96 o
  16   6   0       18.93       20.70      7.14 o
   1   7   0      162.36      170.32      3.52 o
   2   7   0       20.37       23.03      1.94 o
   3   7   0        9.31       11.72      1.68 o
   4   7   0       79.73       68.07      2.46 o
   5   7   0      107.23       95.98      3.74 o
   6   7   0       34.64       39.95      3.48 o
   7   7   0        1.77        1.49      2.92 o
   8   7   0        1.15        2.55      2.88 o
   9   7   0        0.04       -0.66      2.75 o
  10   7   0       61.96       59.32      5.18 o
  11   7   0        2.56        2.49      3.45 o
  12   7   0        5.59        3.22      3.51 o
  13   7   0       21.22       21.39     10.46 o
  14   7   0       12.26       12.36      6.07 o
  15   7   0       11.72       10.24      6.46 o
   0   8   0       46.73       44.46      3.63 o
   1   8   0        0.07       -0.83      1.66 o
   2   8   0        0.14       -1.40      1.40 o
   3   8   0       17.22       16.27      1.97 o
   4   8   0       17.43        8.87      2.20 o
   5   8   0       13.10       11.13      3.66 o
   6   8   0        2.90       14.49      4.26 o
   7   8   0      111.57      119.83      6.42 o
   8   8   0       10.20        5.78      3.44 o
   9   8   0        8.53       10.51      3.56 o
  10   8   0        0.46        1.04      3.19 o
  11   8   0        0.31       -3.38      3.59 o
  12   8   0       40.01       37.11      5.12 o
  13   8   0        2.14       -1.09      5.78 o
   1   9   0       99.64       93.83      3.60 o
   2   9   0        3.39        3.35      2.11 o
   3   9   0       14.57       11.09      2.35 o
   4   9   0       21.48       16.40      4.15 o
   5   9   0        2.25       -0.36      3.99 o
   6   9   0        0.43       -1.66      5.59 o
   7   9   0        2.23        3.85      4.38 o
   8   9   0        0.27       -2.07      4.68 o
   9   9   0        7.42       -1.60      4.06 o
  10   9   0        8.13        7.06      5.29 o
  11   9   0       14.99       18.25      4.37 o
  12   9   0        0.38       -4.82      4.82 o
   0  10   0        7.00        2.92      3.32 o
   1  10   0        0.83        0.08      2.20 o
   2  10   0       57.58       49.21      3.55 o
   3  10   0        0.03       -2.13      2.13 o
   4  10   0       21.36       17.98      6.60 o
   5  10   0        4.20        6.72      5.72 o
   6  10   0       19.98       14.46      6.37 o
   7  10   0       61.44       62.54     10.83 o
   8  10   0        0.21        8.32      6.21 o
   9  10   0        4.41        1.70      9.17 o
   1  11   0       21.79       12.94      2.78 o
   2  11   0       48.75       49.71      3.56 o
   3  11   0       16.32        8.14      5.34 o
   4  11   0        0.00        4.33      5.22 o
   5  11   0        4.73       -5.95      5.95 o
   6  11   0        7.99        0.55      9.45 o
 -18   1   1        6.08        5.67      5.39 o
 -17   1   1       17.61       13.33      8.03 o
 -16   1   1        0.45        1.33      4.28 o
 -15   1   1       78.28       79.47     18.26 o
 -14   1   1       72.09       79.61      6.74 o
 -13   1   1       58.39       77.87      6.41 o
 -12   1   1      585.73      565.54     18.59 o
 -11   1   1      329.88      310.91      8.24 o
 -10   1   1       12.33       13.09      1.65 o
  -9   1   1       56.90       70.76      2.90 o
  -8   1   1       49.06       51.08      2.11 o
  -7   1   1     1060.21     1142.69     14.89 o
  -6   1   1       13.73       11.01      1.06 o
  -5   1   1       20.50       30.91      1.22 o
  -4   1   1     1150.54     1107.11     11.76 o
  -3   1   1     3892.46     3889.90     36.63 o
  -2   1   1    12475.24    11771.57    109.95 o
  -1   1   1      260.35      303.38      3.14 o
   0   1   1     8068.74     6872.60    110.10 o
   1   1   1    10073.39     8955.68    111.37 o
   2   1   1     6137.01     5947.58     47.81 o
   3   1   1     1069.18     1066.98      8.73 o
   4   1   1      112.65      100.08      1.46 o
   5   1   1       80.75       79.57      1.62 o
   6   1   1     3420.41     3751.79     33.54 o
   7   1   1       31.19       39.43      1.63 o
   8   1   1        9.73        8.38      1.28 o
   9   1   1       53.77       63.12      2.24 o
  10   1   1       30.35       32.30      2.17 o
  11   1   1      252.83      262.03     10.42 o
  12   1   1      138.43      105.82      7.10 o
  13   1   1      195.18      171.65      9.13 o
  14   1   1      104.45      119.59      8.16 o
  15   1   1        9.62        4.62      4.22 o
  16   1   1        4.48        3.68      6.37 o
  17   1   1       24.30       20.30      6.26 o
  18   1   1        0.34        1.03      5.16 o
 -18   2   1        5.27        8.06      5.31 o
 -17   2   1        0.80        0.55      4.49 o
 -16   2   1        1.98        1.86      4.39 o
 -15   2   1      262.84      269.06     21.91 o
 -14   2   1       70.13       74.06      6.68 o
 -13   2   1       38.55       23.76      4.70 o
 -12   2   1        6.07        3.61      3.53 o
 -11   2   1       36.78       29.61      5.41 o
 -10   2   1       92.92       80.52      3.03 o
  -9   2   1       92.17      105.09      3.23 o
  -8   2   1        0.22       -0.89      0.89 o
  -7   2   1      565.42      576.36      7.72 o
  -6   2   1       44.96       36.01      1.49 o
  -5   2   1      213.24      214.17      3.28 o
  -4   2   1      931.57      902.26     10.61 o
  -3   2   1       12.28        7.92      0.72 o
  -2   2   1     2531.10     2409.16     20.03 o
  -1   2   1     1572.97     1594.73     11.49 o
   0   2   1     1343.38     1365.74     10.59 o
   1   2   1    29280.26    25724.13    241.10 o
   2   2   1     1602.56     1639.16     13.18 o
   3   2   1     2268.58     2303.61     18.30 o
   4   2   1     1782.73     1815.01     15.85 o
   5   2   1      153.57      168.33      2.47 o
   6   2   1       33.32       38.24      1.23 o
   7   2   1        2.03        1.67      1.16 o
   8   2   1      185.93      177.24      3.53 o
   9   2   1      140.77      142.56      3.73 o
  10   2   1        1.04       -0.87      1.57 o
  11   2   1      370.73      363.44     12.00 o
  12   2   1      141.82      151.28     11.92 o
  13   2   1        0.42       -2.78      3.21 o
  14   2   1       38.32       39.59      5.77 o
  15   2   1       20.30       30.27     10.23 o
  16   2   1       15.92       25.96      7.54 o
  17   2   1        7.75       11.82      5.37 o
  18   2   1        0.08       -4.06      4.95 o
 -18   3   1        3.73        0.81      7.02 o
 -17   3   1        8.17        2.81      4.70 o
 -16   3   1       47.24       44.96      6.63 o
 -15   3   1       10.99       14.79      5.07 o
 -14   3   1       33.31       31.02      5.31 o
 -13   3   1       14.52       16.84      4.56 o
 -12   3   1       48.89       44.31      5.37 o
 -11   3   1      118.39      109.30      5.77 o
 -10   3   1       23.48       25.98      2.40 o
  -9   3   1       44.39       47.22      2.23 o
  -8   3   1       10.31       11.28      1.36 o
  -7   3   1       48.36       59.55      2.01 o
  -6   3   1      244.01      288.26      4.47 o
  -5   3   1       10.76       11.06      1.11 o
  -4   3   1      209.19      191.27      3.04 o
  -3   3   1       56.23       58.07      1.40 o
  -2   3   1    10121.85    10083.11     77.72 o
  -1   3   1       17.30       27.33      1.72 o
   0   3   1      123.52      147.21      2.66 o
   1   3   1     1761.12     1804.88     13.56 o
   2   3   1    10753.37    10779.74     82.73 o
   3   3   1     1247.71     1269.96     11.54 o
   4   3   1       18.81       18.96      1.03 o
   5   3   1        0.05       -0.75      0.75 o
   6   3   1        8.73        7.11      0.93 o
   7   3   1      241.97      282.96      4.94 o
   8   3   1        4.82        8.95      1.62 o
   9   3   1      180.43      199.04      4.74 o
  10   3   1      178.15      173.68      6.03 o
  11   3   1       51.25       46.48      3.28 o
  12   3   1       47.44       58.72      3.66 o
  13   3   1       10.03        9.39      4.49 o
  14   3   1       48.18       40.22      9.40 o
  15   3   1       13.19        6.51      4.98 o
  16   3   1        1.36       11.70      5.10 o
  17   3   1       22.02       21.40      6.08 o
  18   3   1        0.21       -4.88      4.88 o
 -17   4   1       19.15       28.00      6.88 o
 -16   4   1       47.68       62.62      7.59 o
 -15   4   1        4.91       -0.02      4.53 o
 -14   4   1        0.16        2.72      6.07 o
 -13   4   1       12.46       16.83      4.66 o
 -12   4   1       93.09       82.34      6.76 o
 -11   4   1        1.03       10.67      4.06 o
 -10   4   1       17.00        8.83      2.40 o
  -9   4   1       75.28       76.82      3.03 o
  -8   4   1      104.80       91.40      2.96 o
  -7   4   1      123.23      139.53      3.18 o
  -6   4   1       82.83       82.41      2.65 o
  -5   4   1      724.76      680.28      8.45 o
  -4   4   1     1029.00     1112.89     12.59 o
  -3   4   1     1792.50     1719.00     16.12 o
  -2   4   1      922.70      989.56      9.42 o
  -1   4   1      573.18      681.57      6.52 o
   0   4   1      126.04      108.46      2.04 o
   1   4   1     1063.72     1118.59      9.62 o
   2   4   1       54.69       52.75      1.47 o
   3   4   1      245.53      254.54      3.45 o
   4   4   1     1315.74     1316.63     12.81 o
   5   4   1       65.78       68.12      1.79 o
   6   4   1       20.85       16.44      1.16 o
   7   4   1       75.87       74.06      2.65 o
   8   4   1      309.72      283.58      5.42 o
   9   4   1        7.05        1.86      1.85 o
  10   4   1       30.11       39.04      3.44 o
  11   4   1       14.30       13.45      2.71 o
  12   4   1        0.08        2.85      2.68 o
  13   4   1        0.04       -3.58      3.58 o
  14   4   1       13.17        1.77      4.49 o
  15   4   1       78.49       74.38      7.87 o
  16   4   1        0.40        7.29      5.46 o
  17   4   1       43.17       47.29      7.94 o
 -16   5   1       73.59       66.22      8.17 o
 -15   5   1        0.01       -4.70      4.70 o
 -14   5   1       34.22       24.73     12.00 o
 -13   5   1        7.78        8.23      4.57 o
 -12   5   1        0.21        0.14      3.66 o
 -11   5   1        2.41        0.31      2.55 o
 -10   5   1       48.97       54.70      3.69 o
  -9   5   1      753.93      701.59     12.07 o
  -8   5   1       96.99      106.28      3.66 o
  -7   5   1       62.78       66.05      2.65 o
  -6   5   1        3.18        2.53      1.24 o
  -5   5   1      313.70      331.09      5.28 o
  -4   5   1      607.95      642.29      7.24 o
  -3   5   1     1540.41     1544.15     15.10 o
  -2   5   1      298.72      279.43      3.78 o
  -1   5   1      139.40      147.29      2.44 o
   0   5   1      520.93      494.45      5.39 o
   1   5   1     2274.74     2331.32     20.52 o
   2   5   1       22.73       23.05      1.35 o
   3   5   1      436.15      435.18      5.43 o
   4   5   1      600.72      616.33      6.60 o
   5   5   1       86.85       93.74      2.49 o
   6   5   1       18.09       16.73      1.21 o
   7   5   1       20.60       18.60      1.76 o
   8   5   1      176.42      179.63      5.24 o
   9   5   1       70.29       68.79      4.36 o
  10   5   1       10.96       15.00      2.99 o
  11   5   1       84.41       78.87      4.49 o
  12   5   1        3.06        7.06      3.06 o
  13   5   1        3.87        2.79      2.95 o
  14   5   1       14.54       16.14      5.69 o
  15   5   1        8.89       17.94      6.10 o
  16   5   1        1.47        9.24      5.54 o
 -16   6   1        0.29        1.94      5.71 o
 -15   6   1        2.33        6.08      5.63 o
 -14   6   1        6.37        7.41      5.66 o
 -13   6   1        8.79        8.61      5.03 o
 -12   6   1       23.90       22.19      5.45 o
 -11   6   1        6.59        5.62      3.19 o
 -10   6   1       58.52       61.39      5.33 o
  -9   6   1        0.06       -1.78      2.42 o
  -8   6   1       14.25       15.73      3.09 o
  -7   6   1      280.20      263.73      6.42 o
  -6   6   1      192.10      173.01      4.26 o
  -5   6   1      193.61      180.87      3.82 o
  -4   6   1      876.41      866.13      9.01 o
  -3   6   1      539.44      529.71      6.75 o
  -2   6   1      261.55      264.36      4.06 o
  -1   6   1      606.25      646.71      7.73 o
   0   6   1      132.21      123.56      2.38 o
   1   6   1       10.18        8.16      1.43 o
   2   6   1       20.23       15.40      1.43 o
   3   6   1       43.25       48.64      1.93 o
   4   6   1      246.67      249.27      3.88 o
   5   6   1       94.32       94.41      2.40 o
   6   6   1        0.15       -1.24      1.24 o
   7   6   1       88.55       90.68      3.32 o
   8   6   1      300.72      312.36      8.78 o
   9   6   1        0.00       -0.45      3.04 o
  10   6   1        0.80        0.56      2.72 o
  11   6   1       71.72       65.69      5.16 o
  12   6   1        1.88        6.45      4.09 o
  13   6   1        0.01       -1.21      3.08 o
  14   6   1        8.46       17.35      6.11 o
  15   6   1        0.40        0.93      5.20 o
  16   6   1        1.98        1.52      6.05 o
 -15   7   1        1.81       -0.39      5.93 o
 -14   7   1       36.50       51.51      7.83 o
 -13   7   1        5.20        5.74     10.57 o
 -12   7   1        0.00        1.47      4.73 o
 -11   7   1       16.26       12.20      3.74 o
 -10   7   1       28.11       21.52      5.08 o
  -9   7   1        4.00        8.63      3.03 o
  -8   7   1      130.00      122.26      5.26 o
  -7   7   1       11.31        7.65      2.81 o
  -6   7   1      273.50      264.22      7.29 o
  -5   7   1       51.99       51.51      3.66 o
  -4   7   1       69.71       68.39      2.69 o
  -3   7   1       49.09       40.92      2.06 o
  -2   7   1      368.30      361.12      5.52 o
  -1   7   1       69.56       73.77      2.12 o
   0   7   1        0.47       -1.22      1.22 o
   1   7   1       26.90       28.90      1.80 o
   2   7   1        0.13       -0.30      1.45 o
   3   7   1      185.23      171.35      3.95 o
   4   7   1        4.38        3.76      1.61 o
   5   7   1       10.18        8.45      1.56 o
   6   7   1        0.01       -2.21      2.21 o
   7   7   1       40.38       37.08      4.02 o
   8   7   1       99.46       97.66      5.37 o
   9   7   1        3.24       -0.05      2.93 o
  10   7   1        2.60        1.06      3.33 o
  11   7   1        0.53        1.80      3.35 o
  12   7   1       54.32       57.89      5.42 o
  13   7   1        0.01        7.64      3.88 o
  14   7   1       31.58       31.64     10.32 o
  15   7   1        7.52        5.08      6.07 o
 -13   8   1       10.42       15.44      6.46 o
 -12   8   1        0.21        4.11      5.50 o
 -11   8   1        0.32       -1.24      3.44 o
 -10   8   1        4.33        2.59      3.30 o
  -9   8   1       59.19       56.84      4.84 o
  -8   8   1        6.85        9.00      3.11 o
  -7   8   1        0.72        1.28      4.73 o
  -6   8   1       80.54       88.60      9.66 o
  -5   8   1      284.74      284.25     10.80 o
  -4   8   1       23.89       19.90      3.62 o
  -3   8   1       62.06       55.29      3.66 o
  -2   8   1       43.92       34.93      2.76 o
  -1   8   1        2.25       -1.62      1.62 o
   0   8   1      115.82      108.08      3.45 o
   1   8   1      362.71      320.58      5.27 o
   2   8   1      115.65      100.36      3.32 o
   3   8   1       64.39       65.00      2.77 o
   4   8   1        0.26        1.22      1.94 o
   5   8   1       85.57       80.45      3.46 o
   6   8   1        5.55        4.77      3.93 o
   7   8   1       32.95       38.40      4.48 o
   8   8   1        4.56        9.26      3.68 o
   9   8   1        8.28       10.50      4.35 o
  10   8   1        0.38       -4.24      4.24 o
  11   8   1        2.34        2.08      3.70 o
  12   8   1       14.57       14.54      4.43 o
  13   8   1       34.07       42.53      6.17 o
 -12   9   1        0.01       -3.42      4.68 o
 -11   9   1       10.87       12.04      5.11 o
 -10   9   1        3.97        1.97      3.70 o
  -9   9   1        1.40        4.51      5.64 o
  -8   9   1       37.49       39.53      8.32 o
  -7   9   1        1.08       -4.26      4.26 o
  -6   9   1       46.75       30.03      5.89 o
  -5   9   1       37.09       43.18      6.01 o
  -4   9   1        2.09        0.75      3.30 o
  -3   9   1        1.12        1.49      2.10 o
  -2   9   1       22.75       22.25      2.80 o
  -1   9   1      136.56      144.67      4.29 o
   0   9   1        6.50        1.34      2.02 o
   1   9   1       80.98       79.23      3.40 o
   2   9   1       15.14       10.27      2.27 o
   3   9   1       62.55       59.49      3.09 o
   4   9   1        0.13       -1.98      1.98 o
   5   9   1        0.06        7.40      3.62 o
   6   9   1       28.25       29.49      6.68 o
   7   9   1        3.98        1.64      4.28 o
   8   9   1       27.48       25.73      6.68 o
   9   9   1        7.28        8.12      4.62 o
  10   9   1        0.48        3.75      4.57 o
  11   9   1        0.17       -1.24      4.88 o
  12   9   1        0.33       -4.79      4.79 o
  -9  10   1        0.00        3.62      6.17 o
  -8  10   1       34.19       53.55      8.80 o
  -7  10   1        0.54       -5.15      5.47 o
  -6  10   1        0.55       11.77      6.36 o
  -5  10   1        3.21        1.68      4.60 o
  -4  10   1        5.24        6.39      4.65 o
  -3  10   1       16.60       15.31      4.94 o
  -2  10   1       21.65       19.37      2.71 o
  -1  10   1        3.43        0.17      2.20 o
   0  10   1        2.60       -0.85      2.49 o
   1  10   1       33.65       29.56      2.95 o
   2  10   1        0.08       -0.73      2.31 o
   3  10   1        1.83        0.02      2.78 o
   4  10   1        0.04        2.74      3.04 o
   5  10   1        1.74        7.00      4.77 o
   6  10   1        3.11       -4.69      8.79 o
   7  10   1        7.63        5.52      9.01 o
   8  10   1        0.52        3.87      7.69 o
   9  10   1        1.74       10.09     14.37 o
  -6  11   1        4.87       17.22      9.20 o
  -5  11   1        6.00       10.05      9.31 o
  -4  11   1        2.63       -1.77      6.57 o
  -3  11   1        4.48        3.98      5.16 o
  -2  11   1        2.38        0.51      5.00 o
  -1  11   1        0.07       -2.25      2.25 o
   0  11   1        0.20       -2.41      2.41 o
   1  11   1        1.09       -1.38      2.61 o
   2  11   1       13.43       14.91      2.87 o
   3  11   1        0.16       -0.05      2.95 o
   4  11   1       15.98       18.75      7.51 o
   5  11   1       71.71       83.16     10.28 o
   6  11   1        0.06       -7.74      7.74 o
 -18   0   2       43.21       58.04     10.41 o
 -17   0   2       67.65      106.48     11.83 o
 -16   0   2       13.18       11.72      7.00 o
 -15   0   2        0.14        1.13      5.22 o
 -14   0   2      254.50      261.00     15.87 o
 -13   0   2     1071.00     1005.55     37.23 o
 -12   0   2       46.80       45.85      7.00 o
 -11   0   2      289.83      267.82     12.97 o
 -10   0   2       47.41       43.50      3.45 o
  -9   0   2       12.90       21.06      2.22 o
  -8   0   2     1288.59     1330.00     30.42 o
  -7   0   2      126.23      157.94      9.48 o
  -6   0   2      400.66      398.63     10.12 o
  -5   0   2       64.69       72.93      3.08 o
  -4   0   2    11892.42    11425.18    187.02 o
  -3   0   2    18870.93    17143.28    245.75 o
  -2   0   2      393.76      410.93      6.41 o
  -1   0   2    10651.74     7528.42    210.26 o
   1   0   2    23147.79    15245.56    436.19 o
   2   0   2     4863.13     4530.63     57.11 o
   3   0   2     2841.97     2552.53     29.62 o
   4   0   2     3120.67     3085.21     35.75 o
   5   0   2     7153.46     7131.52     88.58 o
   6   0   2     1182.62     1288.62     17.44 o
   7   0   2     2153.37     2200.51     40.30 o
   8   0   2       88.36       79.93      3.24 o
   9   0   2        1.86       -1.40      1.40 o
  10   0   2        7.72       13.59      2.79 o
  11   0   2        3.90        2.61      2.90 o
  12   0   2      262.34      272.83     10.72 o
  13   0   2      431.32      390.21     19.80 o
  14   0   2       63.51       74.13      9.55 o
  15   0   2        1.35        1.43      5.41 o
  16   0   2        2.62        1.62      6.34 o
  17   0   2        2.26       -2.14      6.29 o
  18   0   2       48.91       56.78     11.17 o
 -18   1   2       30.09       30.24     11.26 o
 -17   1   2        7.42       11.12      5.19 o
 -16   1   2       48.11       46.77      6.44 o
 -15   1   2        4.22        9.56      4.48 o
 -14   1   2      152.51      133.52      8.24 o
 -13   1   2       12.89       18.63      7.00 o
 -12   1   2      881.54      843.44     22.45 o
 -11   1   2       80.35       85.26      3.92 o
 -10   1   2        2.83        2.57      1.32 o
  -9   1   2      125.39      109.18      3.31 o
  -8   1   2        0.83        0.63      0.94 o
  -7   1   2      445.71      448.53      8.71 o
  -6   1   2      144.41      142.86      3.21 o
  -5   1   2       49.85       46.53      1.97 o
  -4   1   2      274.89      262.94      3.39 o
  -3   1   2     7031.50     6686.73     74.59 o
  -2   1   2     4267.87     4256.52     38.31 o
  -1   1   2      871.71      925.11      8.25 o
   0   1   2    12543.33    11481.68     80.88 o
   1   1   2     1905.33     1794.76     15.51 o
   2   1   2     1231.49     1235.05     10.91 o
   3   1   2        2.67        1.11      0.45 o
   4   1   2      664.98      641.70      5.96 o
   5   1   2      298.42      311.20      3.74 o
   6   1   2      368.19      391.20      4.58 o
   7   1   2     4062.13     4447.87     41.46 o
   8   1   2        1.59        2.64      0.96 o
   9   1   2      184.76      193.37      3.51 o
  10   1   2      295.89      271.90      5.44 o
  11   1   2        7.57        9.19      1.85 o
  12   1   2      440.14      427.62     12.49 o
  13   1   2        2.10        8.98      4.08 o
  14   1   2      131.53      115.03      7.96 o
  15   1   2        2.32       -2.83      3.67 o
  16   1   2       16.94        6.92      4.81 o
  17   1   2        0.44       -1.29      8.65 o
  18   1   2        8.32        0.99      5.65 o
 -18   2   2       31.82       34.68     12.23 o
 -17   2   2        2.42        2.41      4.56 o
 -16   2   2       41.77       54.39      6.64 o
 -15   2   2       24.45       24.82      5.30 o
 -14   2   2        1.04        1.64      3.83 o
 -13   2   2       70.10       52.17      5.62 o
 -12   2   2       18.09        9.15      3.73 o
 -11   2   2       18.92       20.59      3.11 o
 -10   2   2       45.80       45.85      2.37 o
  -9   2   2       71.24       86.35      2.88 o
  -8   2   2      342.33      355.48      7.33 o
  -7   2   2      719.74      714.09     11.34 o
  -6   2   2        6.81        5.35      0.96 o
  -5   2   2      445.62      493.26      6.92 o
  -4   2   2     1139.02     1213.22     13.76 o
  -3   2   2        9.85        7.56      0.65 o
  -2   2   2    18534.72    17242.37    144.58 o
  -1   2   2     5975.80     6023.93     47.04 o
   0   2   2     3767.38     3760.73     26.32 o
   1   2   2     3097.38     2976.93     23.34 o
   2   2   2      320.41      356.16      3.34 o
   3   2   2      105.50      142.08      1.97 o
   4   2   2       21.23       22.16      1.17 o
   5   2   2      491.34      557.14      5.69 o
   6   2   2      424.20      500.33      5.64 o
   7   2   2        0.11       -0.29      0.85 o
   8   2   2      612.06      677.38      7.68 o
   9   2   2        0.57       -0.37      1.23 o
  10   2   2      192.32      188.50      5.17 o
  11   2   2       62.18       45.23      2.85 o
  12   2   2        0.06        2.20      2.10 o
  13   2   2        0.00        4.37      3.72 o
  14   2   2        5.42        7.52      4.27 o
  15   2   2       11.02       18.57      5.17 o
  16   2   2        4.27        4.77      7.25 o
  17   2   2       13.62       13.53      8.51 o
  18   2   2       18.49       16.87      6.36 o
 -18   3   2       11.73       12.96     11.61 o
 -17   3   2       11.10       11.50      5.93 o
 -16   3   2        3.73        8.68      4.98 o
 -15   3   2        7.10       10.16      4.78 o
 -14   3   2       43.55       23.63      4.97 o
 -13   3   2       66.09       62.00      6.16 o
 -12   3   2      141.89      126.49      7.78 o
 -11   3   2       71.74       64.97      5.68 o
 -10   3   2      429.72      433.35     10.76 o
  -9   3   2        5.52        3.40      1.43 o
  -8   3   2       63.62       61.01      2.46 o
  -7   3   2      177.48      185.16      3.63 o
  -6   3   2      961.20     1017.66     15.89 o
  -5   3   2       56.00       48.40      1.54 o
  -4   3   2      748.22      779.16      8.49 o
  -3   3   2     1865.38     1921.25     18.93 o
  -2   3   2     5456.10     5550.08     47.26 o
  -1   3   2      304.04      265.00      2.76 o
   0   3   2       31.81       35.88      0.99 o
   1   3   2     2157.06     2151.60     16.54 o
   2   3   2       79.30       69.05      1.53 o
   3   3   2       37.32       49.87      1.35 o
   4   3   2      102.32      129.32      2.27 o
   5   3   2        0.54       -0.43      0.75 o
   6   3   2       12.97       14.05      1.14 o
   7   3   2       66.34       66.91      1.92 o
   8   3   2      161.50      168.78      3.89 o
   9   3   2      965.32      977.40     12.83 o
  10   3   2      309.59      295.73      6.76 o
  11   3   2       29.63       30.29      3.18 o
  12   3   2       77.23       66.17      5.62 o
  13   3   2        0.02        2.27      2.16 o
  14   3   2       16.69       12.12     10.56 o
  15   3   2        7.80       10.27      5.16 o
  16   3   2        4.48        5.91      5.01 o
  17   3   2        0.85        7.63      5.23 o
  18   3   2        5.30       11.79      6.09 o
 -17   4   2       12.04       26.90      6.54 o
 -16   4   2        5.56       10.33      8.21 o
 -15   4   2       26.36       38.06      6.08 o
 -14   4   2       34.04       31.20      5.64 o
 -13   4   2       36.36       36.99      5.51 o
 -12   4   2       11.71        2.77      3.72 o
 -11   4   2      192.32      168.52      8.73 o
 -10   4   2      188.06      181.41      7.18 o
  -9   4   2      189.17      180.08      4.08 o
  -8   4   2      543.26      547.96      7.97 o
  -7   4   2      128.66      133.96      3.11 o
  -6   4   2       26.15       24.16      1.52 o
  -5   4   2      242.76      257.69      4.73 o
  -4   4   2     4863.93     5067.16     51.02 o
  -3   4   2     3809.38     3905.17     37.48 o
  -2   4   2       41.28       44.23      2.16 o
  -1   4   2      488.01      498.50      6.16 o
   0   4   2     1383.25     1454.12     13.86 o
   1   4   2     1354.16     1497.89     12.49 o
   2   4   2       40.73       36.12      1.27 o
   3   4   2      127.01      163.73      2.48 o
   4   4   2      192.29      185.31      3.01 o
   5   4   2       62.73       51.52      1.66 o
   6   4   2      185.97      176.35      3.21 o
   7   4   2       11.64        7.03      1.17 o
   8   4   2       77.32       68.87      2.83 o
   9   4   2        8.51       10.45      2.34 o
  10   4   2      159.32      158.40      5.98 o
  11   4   2        4.52        4.95      2.70 o
  12   4   2        8.53       14.65      3.32 o
  13   4   2        0.08       -0.01      2.61 o
  14   4   2       63.53       55.61      8.66 o
  15   4   2       29.14       47.08      6.92 o
  16   4   2        0.02        1.30      6.32 o
  17   4   2       13.16       10.66      6.36 o
 -16   5   2        0.97        1.30      5.27 o
 -15   5   2        0.97        5.44      4.61 o
 -14   5   2       16.69       18.58      5.52 o
 -13   5   2       15.05       23.41      8.72 o
 -12   5   2       27.91       30.56      5.25 o
 -11   5   2       19.88       16.60      4.44 o
 -10   5   2        0.76       -1.04      2.68 o
  -9   5   2      179.08      169.94      5.35 o
  -8   5   2       28.97       24.74      2.94 o
  -7   5   2        2.74        2.35      1.36 o
  -6   5   2       17.61       20.29      1.65 o
  -5   5   2      747.27      782.76      9.78 o
  -4   5   2      563.56      558.40      7.11 o
  -3   5   2      103.30      100.98      2.44 o
  -2   5   2       41.65       46.90      1.79 o
  -1   5   2      338.24      356.85      4.32 o
   0   5   2       48.59       31.25      1.48 o
   1   5   2      650.03      646.72      6.83 o
   2   5   2      348.27      360.35      4.35 o
   3   5   2      705.95      741.43      7.75 o
   4   5   2       32.10       34.33      1.33 o
   5   5   2        1.38       -0.48      0.89 o
   6   5   2        1.05        0.94      1.30 o
   7   5   2      104.16       96.41      2.91 o
   8   5   2       18.46       24.32      2.56 o
   9   5   2      464.42      475.47     10.94 o
  10   5   2        3.48        4.22      2.80 o
  11   5   2       44.04       45.99      3.95 o
  12   5   2        0.44        0.81      4.42 o
  13   5   2       91.52      121.56      6.30 o
  14   5   2        0.78        3.43      2.79 o
  15   5   2       51.80       65.13      8.13 o
  16   5   2        2.24        2.08      5.47 o
 -16   6   2       21.88       26.86     11.46 o
 -15   6   2       11.10       10.25      5.68 o
 -14   6   2        6.25        9.91      5.32 o
 -13   6   2        4.71        4.65      4.74 o
 -12   6   2       14.16       19.26      7.85 o
 -11   6   2       43.34       47.95      6.26 o
 -10   6   2        5.55        6.19      2.93 o
  -9   6   2       68.59       72.41      4.36 o
  -8   6   2        8.12        5.26      2.18 o
  -7   6   2       13.68       11.33      2.29 o
  -6   6   2      251.56      238.93      5.07 o
  -5   6   2      362.73      354.28      5.60 o
  -4   6   2      622.32      607.03      9.17 o
  -3   6   2      486.21      482.87      5.69 o
  -2   6   2      859.24      893.51      9.45 o
  -1   6   2       87.70       77.98      2.31 o
   0   6   2       13.27       10.11      1.28 o
   1   6   2        6.70        5.30      1.17 o
   2   6   2       99.09      107.56      2.53 o
   3   6   2      199.71      206.29      3.50 o
   4   6   2       91.84       91.74      2.41 o
   5   6   2      272.52      247.53      4.60 o
   6   6   2       79.10       80.13      2.51 o
   7   6   2       88.51       94.44      3.16 o
   8   6   2      626.19      610.66     13.28 o
   9   6   2        6.69        5.01      2.97 o
  10   6   2       14.45        7.42      3.08 o
  11   6   2        4.54       10.63      3.72 o
  12   6   2       34.29       40.49      4.80 o
  13   6   2       13.64       13.81      3.87 o
  14   6   2        2.65        9.44      3.59 o
  15   6   2        0.35        8.36     10.96 o
  16   6   2        3.42        2.98      5.96 o
 -14   7   2        1.60        1.26      5.25 o
 -13   7   2        0.53        4.68      8.15 o
 -12   7   2       47.98       65.43      7.91 o
 -11   7   2        8.46        3.12      4.71 o
 -10   7   2       46.98       42.19      4.51 o
  -9   7   2       11.33       10.85      3.51 o
  -8   7   2       99.21       89.76      4.58 o
  -7   7   2       13.86       12.92      3.57 o
  -6   7   2      152.71      145.58      5.54 o
  -5   7   2       49.65       53.11      4.17 o
  -4   7   2      174.24      168.41      5.03 o
  -3   7   2       80.28       84.33      3.10 o
  -2   7   2        0.05       -1.41      1.41 o
  -1   7   2      130.68      134.74      2.69 o
   0   7   2      546.39      500.46      6.73 o
   1   7   2        1.67       -0.46      1.31 o
   2   7   2      140.91      133.13      3.25 o
   3   7   2       56.96       70.73      2.73 o
   4   7   2      158.78      155.62      3.70 o
   5   7   2       37.40       34.90      2.15 o
   6   7   2       36.77       38.31      2.28 o
   7   7   2      193.75      209.71      9.05 o
   8   7   2        7.77        4.57      4.00 o
   9   7   2       20.88       11.52      3.36 o
  10   7   2        8.24       14.11      3.48 o
  11   7   2       10.60       10.25      3.93 o
  12   7   2        0.82        2.38      3.67 o
  13   7   2        2.29       -0.42      4.99 o
  14   7   2       15.37       21.40      4.42 o
 -13   8   2       29.45       47.17      8.15 o
 -12   8   2       12.64       15.70      5.14 o
 -11   8   2        6.12        6.97      4.39 o
 -10   8   2       12.68       21.19      3.75 o
  -9   8   2       55.05       71.06      5.11 o
  -8   8   2       22.93       24.76      3.91 o
  -7   8   2       39.65       43.76      4.44 o
  -6   8   2        7.44       16.52      4.44 o
  -5   8   2       25.91       22.53      4.47 o
  -4   8   2       12.05        3.76      3.04 o
  -3   8   2        0.54        0.44      2.85 o
  -2   8   2       84.29       77.93      3.14 o
  -1   8   2        0.93       -0.80      1.61 o
   0   8   2       55.74       57.63      2.37 o
   1   8   2       51.98       52.74      2.40 o
   2   8   2       11.83        9.01      2.00 o
   3   8   2       29.03       32.87      2.16 o
   4   8   2       50.39       49.90      2.75 o
   5   8   2       15.76       17.59      2.40 o
   6   8   2      204.10      205.79      4.67 o
   7   8   2      113.88      115.80      6.54 o
   8   8   2        3.48        3.11      3.39 o
   9   8   2        1.07       -0.60      3.98 o
  10   8   2        5.68        6.76      5.30 o
  11   8   2       20.44       17.16     10.90 o
  12   8   2        0.13       -3.62      3.62 o
  13   8   2       24.79       33.09      5.40 o
 -11   9   2        0.76        2.14      4.55 o
 -10   9   2        5.79       -2.30      5.37 o
  -9   9   2        0.40       -3.60      3.80 o
  -8   9   2       20.39       20.80      6.32 o
  -7   9   2        1.74        6.73      5.55 o
  -6   9   2      168.87      170.47      9.54 o
  -5   9   2        1.61        9.83      4.37 o
  -4   9   2        0.20       -1.81      3.77 o
  -3   9   2       57.08       54.58      4.87 o
  -2   9   2        0.05       -1.43      1.86 o
  -1   9   2       25.33       27.11      2.47 o
   0   9   2       38.18       37.67      2.74 o
   1   9   2       16.77       12.35      2.43 o
   2   9   2       23.37       17.32      2.48 o
   3   9   2        1.02        3.65      2.13 o
   4   9   2        4.06        0.38      2.30 o
   5   9   2      165.64      179.93      6.44 o
   6   9   2        1.85       -0.94      4.12 o
   7   9   2       11.75       10.48      4.57 o
   8   9   2       26.17       31.08      4.92 o
   9   9   2       22.06       21.63      5.40 o
  10   9   2        2.60       -3.10      4.25 o
  11   9   2        0.25       -4.24      4.24 o
  -9  10   2       19.15       15.37      7.02 o
  -8  10   2       79.59       71.29     12.47 o
  -7  10   2        9.96       10.88      6.30 o
  -6  10   2       22.62       26.15     12.97 o
  -5  10   2        6.33        4.70      4.92 o
  -4  10   2       69.77       77.92      7.41 o
  -3  10   2       18.91       20.78      5.22 o
  -2  10   2        0.09        1.06      4.05 o
  -1  10   2       14.02        9.15      2.54 o
   0  10   2        0.01       -2.10      2.10 o
   1  10   2        2.11       -2.24      2.24 o
   2  10   2       35.63       34.27      3.11 o
   3  10   2        8.07        5.50      2.50 o
   4  10   2        1.16        5.32      2.56 o
   5  10   2      143.89      144.46      9.95 o
   6  10   2       45.54       37.23      7.76 o
   7  10   2       55.74       75.19      9.46 o
   8  10   2       16.87       23.75     10.38 o
   9  10   2        0.75       -6.21      8.57 o
  -6  11   2        0.01        5.60      8.43 o
  -5  11   2        0.06       -8.13      8.13 o
  -4  11   2        3.97        3.46      8.51 o
  -3  11   2       22.30       40.76      8.45 o
  -2  11   2       23.17       14.60      5.45 o
  -1  11   2       17.42       15.56      5.28 o
   0  11   2       38.03       39.47      5.05 o
   1  11   2       40.36       51.55      3.50 o
   2  11   2       33.03       24.73      3.13 o
   3  11   2       28.47       28.80      3.08 o
   4  11   2       14.59       20.74      5.65 o
   5  11   2       34.22       40.85      6.50 o
   6  11   2        2.62        5.57      9.86 o
 -18   1   3       36.42       46.58      6.87 o
 -17   1   3        0.00       -0.88      4.25 o
 -16   1   3       20.70       23.05      5.92 o
 -15   1   3       17.09       17.29      4.86 o
 -14   1   3       20.35       24.22      4.58 o
 -13   1   3       10.17       10.87      3.90 o
 -12   1   3      214.89      190.28      8.70 o
 -11   1   3      279.86      276.13      9.45 o
 -10   1   3       75.36       79.05      3.06 o
  -9   1   3      212.35      216.20      4.77 o
  -8   1   3        0.97        0.61      0.88 o
  -7   1   3      147.65      178.99      3.45 o
  -6   1   3      205.36      241.77      6.10 o
  -5   1   3     1325.49     1421.22     18.97 o
  -4   1   3     1028.54     1000.62     12.27 o
  -3   1   3     2412.81     2485.53     29.37 o
  -2   1   3     5829.86     5831.51     63.16 o
  -1   1   3     7629.09     7040.96     61.60 o
   0   1   3     2659.38     2440.99     18.53 o
   1   1   3      218.44      209.22      2.20 o
   2   1   3     1652.03     1599.38     14.02 o
   3   1   3        0.04        0.36      0.40 o
   4   1   3     2005.69     2030.56     19.74 o
   5   1   3      298.57      303.86      3.76 o
   6   1   3      781.37      867.39      8.84 o
   7   1   3      260.73      282.48      3.92 o
   8   1   3     1069.12     1214.47     13.96 o
   9   1   3       79.53       95.41      2.42 o
  10   1   3       19.41       20.10      1.54 o
  11   1   3      180.70      176.47      5.25 o
  12   1   3       10.65        6.53      2.20 o
  13   1   3       37.06       37.93      5.32 o
  14   1   3        2.03        5.95      4.21 o
  15   1   3        5.40        1.13      4.05 o
  16   1   3        2.04        1.94      4.29 o
  17   1   3       11.19        9.57      6.44 o
  18   1   3       11.57        2.94      5.55 o
 -18   2   3        1.64       -8.50      9.75 o
 -17   2   3        2.74       -4.07      4.07 o
 -16   2   3        4.91        3.77      7.40 o
 -15   2   3        1.02        0.82      3.97 o
 -14   2   3       64.44       62.07     11.17 o
 -13   2   3       76.54       73.46      6.18 o
 -12   2   3       10.78        6.36      3.48 o
 -11   2   3       45.84       36.29      4.79 o
 -10   2   3       36.39       36.53      2.86 o
  -9   2   3       58.40       63.42      2.69 o
  -8   2   3      162.81      174.22      4.17 o
  -7   2   3      436.17      409.44      7.20 o
  -6   2   3      636.33      687.45      9.42 o
  -5   2   3     2077.02     2212.16     26.76 o
  -4   2   3       14.77        8.52      0.81 o
  -3   2   3     1145.21     1136.91     11.42 o
  -2   2   3    21010.84    19694.81    166.23 o
  -1   2   3      872.68      841.56      7.83 o
   0   2   3    11909.99    11111.50     77.09 o
   1   2   3     2251.07     2226.99     17.74 o
   2   2   3        2.94        1.68      0.51 o
   3   2   3        5.90        3.92      0.59 o
   4   2   3      387.15      348.23      3.96 o
   5   2   3        2.73        0.53      0.68 o
   6   2   3      131.77      114.81      2.24 o
   7   2   3      133.51      146.94      2.80 o
   8   2   3        0.44        2.33      1.08 o
   9   2   3       13.78       14.30      1.37 o
  10   2   3      124.40      121.15      4.22 o
  11   2   3       86.36       99.31      4.08 o
  12   2   3       48.10       44.62      4.86 o
  13   2   3       82.03       76.91      4.21 o
  14   2   3       88.87       80.02      7.11 o
  15   2   3        2.29       -0.81      7.92 o
  16   2   3        5.35       14.23      5.40 o
  17   2   3        4.87        6.98      5.25 o
  18   2   3        3.99        3.32      5.51 o
 -17   3   3        0.26        1.67      4.83 o
 -16   3   3       84.34       94.06     22.68 o
 -15   3   3       54.67       55.71      6.48 o
 -14   3   3       12.85        6.03      4.07 o
 -13   3   3       19.62       19.69      4.49 o
 -12   3   3       95.14      107.78      7.30 o
 -11   3   3      106.52      104.58      6.88 o
 -10   3   3      116.90      111.46      5.26 o
  -9   3   3        0.17       -0.95      1.09 o
  -8   3   3        1.41        0.20      0.92 o
  -7   3   3        0.14       -0.28      0.82 o
  -6   3   3      164.35      166.52      3.25 o
  -5   3   3        9.93        7.37      1.03 o
  -4   3   3       13.23       12.47      1.06 o
  -3   3   3      964.43     1077.79     11.81 o
  -2   3   3      298.37      332.21      3.85 o
  -1   3   3        6.77        9.24      1.18 o
   0   3   3     1693.76     1747.35     13.62 o
   1   3   3       83.91       63.38      1.39 o
   2   3   3     2372.44     2526.50     21.90 o
   3   3   3        5.58       11.34      0.89 o
   4   3   3       62.57       75.26      1.92 o
   5   3   3      178.47      203.07      3.08 o
   6   3   3      333.60      328.18      4.30 o
   7   3   3       11.80        8.09      1.18 o
   8   3   3      247.55      268.90      4.19 o
   9   3   3        8.12        8.70      1.33 o
  10   3   3      167.51      163.25      5.22 o
  11   3   3       70.90       66.88      4.34 o
  12   3   3        1.26        3.30      2.46 o
  13   3   3       20.15       12.44      3.63 o
  14   3   3        2.57        0.31      5.33 o
  15   3   3       33.35       37.66      6.32 o
  16   3   3        0.57       -2.69      5.35 o
  17   3   3       12.65       16.36      6.11 o
 -17   4   3        7.12       14.25      5.92 o
 -16   4   3       10.03       15.30      5.38 o
 -15   4   3       12.16       12.45      5.14 o
 -14   4   3        6.51        2.09      3.97 o
 -13   4   3       11.00        9.88      4.27 o
 -12   4   3       93.79       76.55      6.44 o
 -11   4   3      307.92      297.21     11.80 o
 -10   4   3       56.46       49.06      6.47 o
  -9   4   3        0.43       -1.87      1.87 o
  -8   4   3       27.13       21.95      2.06 o
  -7   4   3      139.78      132.92      3.53 o
  -6   4   3      283.19      265.71      4.32 o
  -5   4   3       17.91       16.34      1.41 o
  -4   4   3     2436.73     2343.87     24.54 o
  -3   4   3       20.94       19.39      1.68 o
  -2   4   3      412.59      415.96      4.75 o
  -1   4   3      346.23      328.83      4.02 o
   0   4   3        2.61        1.45      0.56 o
   1   4   3     1702.70     1557.05     13.50 o
   2   4   3        0.63        0.34      0.77 o
   3   4   3      314.05      336.87      4.34 o
   4   4   3      402.05      444.49      5.99 o
   5   4   3      201.73      228.70      3.55 o
   6   4   3      227.12      211.46      3.58 o
   7   4   3        5.19        3.42      1.31 o
   8   4   3      147.35      139.16      3.27 o
   9   4   3        0.02        1.34      2.01 o
  10   4   3      143.48      116.53      4.71 o
  11   4   3        8.39        6.57      3.69 o
  12   4   3       79.08       68.49      5.47 o
  13   4   3       14.24        9.69      3.47 o
  14   4   3        9.73        5.38      3.52 o
  15   4   3       40.49       38.85      6.82 o
  16   4   3       35.71       56.37     13.99 o
  17   4   3        0.00       -1.15      5.30 o
 -16   5   3       75.36       87.58      8.75 o
 -15   5   3        2.47        0.72      4.46 o
 -14   5   3        0.03       -1.15      4.34 o
 -13   5   3       29.07       27.98      5.37 o
 -12   5   3       44.16       50.44      6.12 o
 -11   5   3       82.53       73.62      9.62 o
 -10   5   3      170.69      157.62      8.49 o
  -9   5   3        0.02       -0.20      2.22 o
  -8   5   3       10.24        4.68      2.57 o
  -7   5   3       69.92       74.51      2.65 o
  -6   5   3      106.39      132.82      3.28 o
  -5   5   3      172.00      170.44      3.48 o
  -4   5   3       30.24       33.82      1.99 o
  -3   5   3        0.04        4.50      1.39 o
  -2   5   3      257.83      276.49      4.94 o
  -1   5   3       19.66       18.99      1.18 o
   0   5   3      674.47      646.92      7.17 o
   1   5   3      888.38      935.99      9.20 o
   2   5   3      866.64      890.50      8.57 o
   3   5   3      199.04      207.85      3.30 o
   4   5   3        2.18       -0.16      1.10 o
   5   5   3       20.29       19.62      1.28 o
   6   5   3      134.34      118.88      2.64 o
   7   5   3        0.62       -1.35      1.35 o
   8   5   3      105.24      102.00      2.96 o
   9   5   3     1360.26     1295.57     20.27 o
  10   5   3      250.86      261.70      9.38 o
  11   5   3       77.01       88.53      5.04 o
  12   5   3        1.46        5.19      3.21 o
  13   5   3       45.57       50.27      6.34 o
  14   5   3       13.09       11.93      3.59 o
  15   5   3        7.78        7.48      5.50 o
  16   5   3        0.00        8.16      5.91 o
 -15   6   3       17.94       23.33      6.57 o
 -14   6   3        0.70       -2.05      4.76 o
 -13   6   3        2.92        6.33      7.26 o
 -12   6   3       74.10       72.57      7.22 o
 -11   6   3       30.54       39.95      5.89 o
 -10   6   3       12.39       15.21      4.46 o
  -9   6   3       38.44       37.86      3.45 o
  -8   6   3       39.39       45.07      3.51 o
  -7   6   3      224.96      223.04      5.50 o
  -6   6   3        5.04        4.12      1.90 o
  -5   6   3        9.14       16.50      2.13 o
  -4   6   3     1167.31     1223.55     14.53 o
  -3   6   3        0.01       -0.59      1.12 o
  -2   6   3      185.98      195.81      3.10 o
  -1   6   3      174.90      149.47      2.91 o
   0   6   3      429.51      403.77      5.53 o
   1   6   3       57.49       62.46      2.05 o
   2   6   3        4.40        6.98      1.27 o
   3   6   3      158.14      164.31      3.01 o
   4   6   3      197.65      195.89      3.69 o
   5   6   3       35.94       40.63      2.50 o
   6   6   3       23.05       19.30      1.60 o
   7   6   3      754.78      750.48      9.02 o
   8   6   3      145.88      162.62      4.99 o
   9   6   3        2.08        3.99      3.09 o
  10   6   3        6.89       10.92      3.26 o
  11   6   3        0.38       -2.86      2.86 o
  12   6   3       74.25       75.87      6.51 o
  13   6   3        5.16        6.46      5.24 o
  14   6   3        8.17        4.93      5.02 o
  15   6   3       10.79       12.20      4.42 o
 -14   7   3        6.17        0.07      6.67 o
 -13   7   3       24.50       39.12      8.99 o
 -12   7   3        9.26       11.11      5.22 o
 -11   7   3        5.12       -1.77      4.17 o
 -10   7   3        9.86       13.68      6.26 o
  -9   7   3       17.72       13.52      3.18 o
  -8   7   3        3.15        1.44      2.57 o
  -7   7   3      128.22      129.51      5.31 o
  -6   7   3      346.77      344.14      9.31 o
  -5   7   3      625.55      570.00     12.53 o
  -4   7   3      237.05      242.69      9.38 o
  -3   7   3      167.82      159.68      4.83 o
  -2   7   3       74.23       70.86      2.17 o
  -1   7   3      823.08      819.33      8.56 o
   0   7   3       22.51       22.24      1.64 o
   1   7   3       64.65       55.20      2.25 o
   2   7   3      514.62      516.87      7.05 o
   3   7   3        0.01        0.81      1.62 o
   4   7   3      300.76      276.79      4.94 o
   5   7   3      334.95      341.81      7.19 o
   6   7   3      297.24      294.73      5.81 o
   7   7   3      200.35      200.56      4.85 o
   8   7   3      145.09      166.92      8.25 o
   9   7   3        4.74        7.39      3.92 o
  10   7   3        0.16       -2.87      3.46 o
  11   7   3        6.60        9.22      4.11 o
  12   7   3        0.21       -3.50      3.50 o
  13   7   3       38.93       46.22      9.11 o
  14   7   3        5.17       -2.44      4.37 o
 -13   8   3        0.12        0.95      4.37 o
 -12   8   3        7.79       11.97      5.12 o
 -11   8   3       21.35       22.49      6.36 o
 -10   8   3        3.54       -3.86      3.86 o
  -9   8   3        1.62        3.69      3.86 o
  -8   8   3      208.87      214.16      8.82 o
  -7   8   3      234.43      219.53      7.95 o
  -6   8   3      133.15      131.87      6.29 o
  -5   8   3       27.29       30.23      3.97 o
  -4   8   3       35.49       21.13      4.28 o
  -3   8   3        0.12       -2.56      2.56 o
  -2   8   3      105.54      101.61      4.72 o
  -1   8   3       26.85       35.98      1.94 o
   0   8   3      206.52      189.62      3.90 o
   1   8   3        0.86       -0.69      1.52 o
   2   8   3       14.16        6.13      1.74 o
   3   8   3        2.19        4.00      1.67 o
   4   8   3        1.21        0.34      1.80 o
   5   8   3        6.93        8.39      2.10 o
   6   8   3       87.70       95.74      3.63 o
   7   8   3      108.05      115.31      4.56 o
   8   8   3       17.98       14.95      4.08 o
   9   8   3        7.12        0.50      3.88 o
  10   8   3        8.21        2.18      4.91 o
  11   8   3       18.83        9.76      5.82 o
  12   8   3        6.29        5.22      8.76 o
  13   8   3        6.49        2.05      4.24 o
 -11   9   3        3.64        1.06      5.83 o
 -10   9   3        8.46        8.78      5.94 o
  -9   9   3        2.96        4.98      5.56 o
  -8   9   3        6.46       14.15      5.85 o
  -7   9   3      136.14      127.35      9.89 o
  -6   9   3       12.00       16.99      5.06 o
  -5   9   3       36.14       34.03      5.32 o
  -4   9   3       20.36       20.71      4.79 o
  -3   9   3       37.79       51.94      5.71 o
  -2   9   3        4.43        9.11      3.40 o
  -1   9   3        2.80        1.12      1.94 o
   0   9   3       44.74       41.00      2.69 o
   1   9   3       33.67       22.56      2.48 o
   2   9   3        5.35        1.21      2.43 o
   3   9   3      177.81      175.13      5.09 o
   4   9   3        7.56        5.92      2.30 o
   5   9   3       57.56       64.89      3.78 o
   6   9   3        3.77        4.69      2.21 o
   7   9   3        0.38        1.17      4.18 o
   8   9   3        7.31        7.62      3.77 o
   9   9   3       16.99       23.93      5.71 o
  10   9   3        1.42        0.06      4.59 o
  11   9   3        0.31       -2.14      4.52 o
  -9  10   3       20.08       28.76      7.90 o
  -8  10   3      128.22      118.59     10.75 o
  -7  10   3       13.95       22.27      7.00 o
  -6  10   3       28.79       22.74      6.76 o
  -5  10   3      186.97      199.82     12.70 o
  -4  10   3        5.46        9.59      4.86 o
  -3  10   3        6.44        6.28      4.69 o
  -2  10   3       18.17       22.57      4.35 o
  -1  10   3        4.27        5.02      4.39 o
   0  10   3        2.66       -2.20      2.20 o
   1  10   3       41.93       44.62      3.92 o
   2  10   3       10.09       11.32      2.63 o
   3  10   3        0.22       -2.31      2.31 o
   4  10   3        0.21        1.34      2.42 o
   5  10   3       12.17       10.09      2.72 o
   6  10   3        6.53        2.15      4.82 o
   7  10   3        1.46        7.38      6.60 o
   8  10   3        3.69       -7.36      7.36 o
   9  10   3       29.94       31.41     11.42 o
  -6  11   3        0.03       -1.73      8.87 o
  -5  11   3        7.78        4.56      8.98 o
  -4  11   3       44.79       38.14     11.56 o
  -3  11   3       44.30       46.26     27.36 o
  -2  11   3        0.40       -2.19      4.73 o
  -1  11   3        0.68        0.25      4.93 o
   0  11   3        1.87       -2.65      2.85 o
   1  11   3        4.06        2.04      2.51 o
   2  11   3        0.04       -2.74      2.74 o
   3  11   3       18.61       22.28      3.19 o
   4  11   3       57.98       70.31      3.73 o
   5  11   3       35.81       44.23      6.61 o
   6  11   3       18.48       15.21      5.85 o
 -18   0   4       34.63       42.94      9.55 o
 -17   0   4        5.57        1.10      6.59 o
 -16   0   4       94.09      105.16     11.50 o
 -15   0   4       26.42       26.52      7.11 o
 -14   0   4       36.73       26.80      6.56 o
 -13   0   4        0.47        1.35      4.28 o
 -12   0   4      381.08      351.20     16.83 o
 -11   0   4       40.53       36.25      4.12 o
 -10   0   4       86.35       77.92      6.29 o
  -9   0   4       25.37       24.46      4.19 o
  -8   0   4       62.56       72.93      4.87 o
  -7   0   4      355.60      364.80      7.72 o
  -6   0   4     1498.55     1414.44     24.47 o
  -5   0   4      602.46      602.25     10.93 o
  -4   0   4       20.27       36.13      1.33 o
  -3   0   4      797.62      876.91     18.64 o
  -2   0   4      458.37      455.76      8.48 o
  -1   0   4     4789.00     4603.46     67.16 o
   0   0   4    22148.27    18423.56    385.45 o
   1   0   4    15009.21    13687.29    155.07 o
   2   0   4     4072.28     3905.86     44.78 o
   3   0   4      367.17      357.60     14.65 o
   4   0   4       14.38       19.02      1.48 o
   5   0   4      669.80      667.23      9.89 o
   6   0   4     2809.71     3196.34     45.13 o
   7   0   4       34.88       22.27      1.84 o
   8   0   4      691.40      743.99     12.73 o
   9   0   4      185.59      215.21      5.60 o
  10   0   4      169.35      189.80      7.61 o
  11   0   4        0.01       -1.77      3.70 o
  12   0   4        4.42        3.88      2.10 o
  13   0   4       69.51       60.82      8.62 o
  14   0   4       20.82        3.10      5.71 o
  15   0   4       48.96       44.59      8.87 o
  16   0   4       12.53       20.59      8.29 o
  17   0   4        0.66       -1.89      6.51 o
  18   0   4       16.02       11.53      8.87 o
 -18   1   4       13.20        9.99      8.44 o
 -17   1   4        0.84        1.82      4.33 o
 -16   1   4        3.78        2.23      4.24 o
 -15   1   4       92.48       97.45      7.38 o
 -14   1   4       10.08        5.65      3.66 o
 -13   1   4      143.68      133.78     13.74 o
 -12   1   4        3.61       -0.27      4.65 o
 -11   1   4      243.16      240.09      9.12 o
 -10   1   4      531.55      528.50      8.97 o
  -9   1   4      297.48      309.39      6.13 o
  -8   1   4      187.48      190.86      5.68 o
  -7   1   4        0.75        2.70      0.86 o
  -6   1   4     1094.98     1248.03     16.89 o
  -5   1   4      409.38      398.41      6.78 o
  -4   1   4     3645.15     3656.74     47.02 o
  -3   1   4     1024.72     1018.38     12.57 o
  -2   1   4     4807.28     4772.48     48.72 o
  -1   1   4    12703.76    11726.89     96.11 o
   0   1   4      607.67      595.18      5.31 o
   1   1   4     5491.50     5481.66     42.40 o
   2   1   4     3944.03     3798.13     30.86 o
   3   1   4     2052.42     2117.92     18.54 o
   4   1   4      771.18      811.84      7.83 o
   5   1   4     1432.32     1555.94     14.72 o
   6   1   4       75.70       92.68      2.21 o
   7   1   4       32.39       34.25      1.56 o
   8   1   4      668.09      689.32      8.52 o
   9   1   4      245.06      253.28      4.39 o
  10   1   4       29.00       32.65      1.86 o
  11   1   4       10.52        7.17      1.93 o
  12   1   4        9.10        1.96      2.28 o
  13   1   4      113.75      110.62      5.67 o
  14   1   4        7.20        5.15      4.17 o
  15   1   4        0.18       -1.73      3.84 o
  16   1   4        6.33       13.09      5.11 o
  17   1   4       13.07       22.53      6.33 o
  18   1   4        0.00       -5.66      6.70 o
 -18   2   4        0.06       -1.71      4.82 o
 -17   2   4        1.94        2.47      4.43 o
 -16   2   4        9.17        6.59      4.73 o
 -15   2   4       69.35       63.74      6.45 o
 -14   2   4      116.42      117.31      7.54 o
 -13   2   4        1.93       -0.14      3.30 o
 -12   2   4       54.53       48.93      5.16 o
 -11   2   4       81.45       80.62      5.50 o
 -10   2   4      245.27      244.16      4.98 o
  -9   2   4      362.46      364.39      6.18 o
  -8   2   4        3.59        1.69      1.01 o
  -7   2   4       74.53       86.40      2.41 o
  -6   2   4      726.18      730.82      9.80 o
  -5   2   4      592.40      727.82      8.95 o
  -4   2   4        6.95       14.77      0.89 o
  -3   2   4     1646.28     1714.33     17.92 o
  -2   2   4        1.70        4.72      0.58 o
  -1   2   4       72.35       71.93      2.49 o
   0   2   4      392.59      363.50      4.08 o
   1   2   4     1832.20     1884.89     15.11 o
   2   2   4     2168.62     2053.11     20.08 o
   3   2   4      274.80      358.83      4.00 o
   4   2   4        1.18        0.75      0.70 o
   5   2   4     1466.75     1544.69     14.62 o
   6   2   4       18.71       21.86      1.20 o
   7   2   4       41.22       50.22      1.68 o
   8   2   4      132.55      126.77      3.08 o
   9   2   4       36.59       32.08      1.82 o
  10   2   4      118.38      118.52      3.24 o
  11   2   4      343.09      334.66      7.98 o
  12   2   4       97.59       89.08      6.87 o
  13   2   4        4.12        5.88      2.86 o
  14   2   4        0.02        1.44      3.23 o
  15   2   4        0.00       -3.73      3.73 o
  16   2   4        1.10        0.12      4.60 o
  17   2   4        1.24        0.96      4.65 o
  18   2   4       12.52        9.40      6.38 o
 -17   3   4       75.40       69.44      7.58 o
 -16   3   4       87.47       74.78      7.43 o
 -15   3   4        9.23       12.06      4.77 o
 -14   3   4        0.70        1.49      3.81 o
 -13   3   4        7.86        2.43      3.47 o
 -12   3   4        0.90       -3.28      3.28 o
 -11   3   4      385.96      365.78     12.52 o
 -10   3   4       43.50       46.24      3.09 o
  -9   3   4      181.01      163.59      5.34 o
  -8   3   4        6.82        6.62      1.18 o
  -7   3   4      161.14      153.96      3.28 o
  -6   3   4       93.54       82.43      2.35 o
  -5   3   4       17.22       14.36      1.17 o
  -4   3   4     2659.38     2963.44     50.84 o
  -3   3   4     1412.14     1449.07     14.73 o
  -2   3   4     3746.42     4003.22     40.49 o
  -1   3   4      109.88      102.83      1.91 o
   0   3   4     1053.45     1123.16      9.42 o
   1   3   4      205.15      197.49      2.76 o
   2   3   4      572.01      580.99      5.62 o
   3   3   4      519.68      512.92      5.46 o
   4   3   4       16.14       18.68      1.11 o
   5   3   4       19.35       17.45      1.16 o
   6   3   4      195.22      206.96      3.46 o
   7   3   4       36.91       39.22      1.71 o
   8   3   4      257.85      260.46      4.22 o
   9   3   4      269.96      272.95      4.70 o
  10   3   4     1010.44      971.74     12.40 o
  11   3   4       31.41       32.44      6.36 o
  12   3   4       35.97       43.91      3.71 o
  13   3   4        0.19        2.08      2.94 o
  14   3   4       50.90       48.98      6.54 o
  15   3   4        0.56        1.53      4.39 o
  16   3   4        2.02        2.76      5.05 o
  17   3   4        0.63       -4.92      4.99 o
 -17   4   4       31.69       40.57     15.21 o
 -16   4   4        1.85       -3.61      4.36 o
 -15   4   4        4.86        4.07      4.53 o
 -14   4   4        3.12        6.29      4.23 o
 -13   4   4       11.20        3.84      3.70 o
 -12   4   4       64.62       63.61      6.51 o
 -11   4   4       13.83       15.12      4.15 o
 -10   4   4      189.02      172.30      8.46 o
  -9   4   4      356.62      333.58      9.47 o
  -8   4   4       43.34       44.62      2.37 o
  -7   4   4        0.02       -0.35      0.93 o
  -6   4   4       69.45       71.94      2.62 o
  -5   4   4       54.55       59.35      2.00 o
  -4   4   4      144.63      161.07      2.96 o
  -3   4   4     8951.79     9342.13     82.88 o
  -2   4   4      125.31      139.55      2.42 o
  -1   4   4      111.83      110.92      2.37 o
   0   4   4      214.44      260.57      3.20 o
   1   4   4     1123.78     1200.81     10.74 o
   2   4   4      125.48      128.28      2.44 o
   3   4   4     1353.13     1400.49     14.33 o
   4   4   4      274.56      277.58      4.16 o
   5   4   4      101.19      100.93      2.68 o
   6   4   4      339.43      324.50      4.76 o
   7   4   4      374.44      360.69      5.20 o
   8   4   4      342.91      343.76      5.51 o
   9   4   4       53.95       61.17      3.42 o
  10   4   4      207.94      209.63      6.33 o
  11   4   4        1.30        0.70      2.91 o
  12   4   4       21.87       26.51      3.43 o
  13   4   4        9.59        6.37      3.40 o
  14   4   4        8.58        3.90      3.26 o
  15   4   4       19.58       20.06      3.30 o
  16   4   4        0.04        6.90      7.22 o
  17   4   4       25.60       29.87      7.59 o
 -16   5   4       12.22       15.13      5.76 o
 -15   5   4        0.16       -4.45      4.45 o
 -14   5   4        2.27       -0.76      4.22 o
 -13   5   4        0.37        5.28      5.31 o
 -12   5   4        1.26       -1.87      3.36 o
 -11   5   4       13.39       15.41      4.11 o
 -10   5   4      140.17      131.12      7.76 o
  -9   5   4       54.22       49.91      4.38 o
  -8   5   4       86.45       90.91      4.36 o
  -7   5   4      250.20      232.21      5.13 o
  -6   5   4      141.86      143.42      3.65 o
  -5   5   4       27.48       25.96      1.70 o
  -4   5   4     3021.00     3082.84     32.13 o
  -3   5   4      344.74      358.16      4.61 o
  -2   5   4       52.40       67.44      2.10 o
  -1   5   4      306.40      360.49      4.51 o
   0   5   4      723.93      788.32      7.99 o
   1   5   4       40.86       46.97      1.59 o
   2   5   4       87.33       82.67      2.12 o
   3   5   4      427.44      452.48      5.64 o
   4   5   4       76.72       71.35      2.28 o
   5   5   4        3.72        3.62      0.93 o
   6   5   4       29.56       28.71      2.34 o
   7   5   4      234.00      209.01      4.24 o
   8   5   4      961.36      928.89     11.48 o
   9   5   4      133.62      136.58      3.76 o
  10   5   4      323.44      293.18      8.65 o
  11   5   4        4.30        4.93      3.01 o
  12   5   4       20.68       21.40      3.99 o
  13   5   4       22.61       23.43      5.09 o
  14   5   4       15.43       15.66      4.03 o
  15   5   4        1.09        2.85      3.37 o
  16   5   4       30.85       38.84      8.65 o
 -15   6   4        7.89        7.59      5.54 o
 -14   6   4       29.60       33.94      7.54 o
 -13   6   4       12.85        9.19      4.83 o
 -12   6   4       98.63      115.79     11.60 o
 -11   6   4       44.35       45.45      5.75 o
 -10   6   4        7.93        5.50      3.87 o
  -9   6   4       86.89       89.21      7.11 o
  -8   6   4      413.28      393.74      9.75 o
  -7   6   4      438.74      404.79      7.65 o
  -6   6   4       77.31       89.29      3.50 o
  -5   6   4     2262.67     2275.51     26.61 o
  -4   6   4       54.46       55.49      2.14 o
  -3   6   4      458.96      489.77      6.62 o
  -2   6   4      137.57      146.45      4.81 o
  -1   6   4      426.82      444.18      4.97 o
   0   6   4        0.48       -0.71      1.07 o
   1   6   4      230.01      216.13      3.83 o
   2   6   4       76.27       82.46      2.38 o
   3   6   4      114.57      110.36      2.68 o
   4   6   4       12.02        9.04      1.49 o
   5   6   4       93.30      101.29      3.62 o
   6   6   4      165.06      165.92      5.01 o
   7   6   4      184.26      173.83      4.17 o
   8   6   4       69.53       82.15      3.05 o
   9   6   4      296.84      305.21      7.42 o
  10   6   4       80.26       80.36      5.15 o
  11   6   4       18.89       17.55      3.68 o
  12   6   4        3.76        9.92      4.09 o
  13   6   4       11.17        9.83      4.19 o
  14   6   4        3.05        1.34      3.89 o
  15   6   4       41.94       40.33      7.45 o
 -14   7   4       37.52       28.58      6.91 o
 -13   7   4       37.60       50.26     15.83 o
 -12   7   4       27.27       31.21      6.21 o
 -11   7   4        7.43        4.95      4.45 o
 -10   7   4        3.77        0.04      3.61 o
  -9   7   4        0.44       -2.98      2.98 o
  -8   7   4        0.69        0.68      3.36 o
  -7   7   4       97.52      107.98      4.85 o
  -6   7   4      649.19      604.00     13.54 o
  -5   7   4      205.79      211.48      7.16 o
  -4   7   4      287.91      286.59      8.15 o
  -3   7   4      173.63      157.99      4.87 o
  -2   7   4       58.20       55.92      2.52 o
  -1   7   4       11.33       12.30      1.40 o
   0   7   4        0.41       -1.25      1.25 o
   1   7   4      123.39      106.06      2.96 o
   2   7   4        0.01       -0.47      1.42 o
   3   7   4       80.53       83.53      2.96 o
   4   7   4       72.45       69.19      2.66 o
   5   7   4       96.42       93.98      3.07 o
   6   7   4       63.08       69.72      2.93 o
   7   7   4       48.93       54.48      3.08 o
   8   7   4       70.83       65.61      3.26 o
   9   7   4        3.31        4.28      3.93 o
  10   7   4        6.09        5.99      4.70 o
  11   7   4       75.79       78.98      8.22 o
  12   7   4        0.18       -4.69      4.69 o
  13   7   4        0.08        3.31      4.02 o
  14   7   4        9.83        8.48      4.72 o
 -13   8   4        0.01        5.60      4.74 o
 -12   8   4        2.60        1.48      4.55 o
 -11   8   4        0.04       -3.63      3.63 o
 -10   8   4        1.37       -2.33      5.57 o
  -9   8   4       18.07        8.19      4.24 o
  -8   8   4      194.03      190.25     23.63 o
  -7   8   4      200.28      197.10     11.53 o
  -6   8   4       75.83       73.64      5.02 o
  -5   8   4        5.76       -0.11      3.58 o
  -4   8   4       76.05       67.27      4.67 o
  -3   8   4       99.55       81.79      6.50 o
  -2   8   4       25.98       33.60      3.83 o
  -1   8   4        0.54       -1.86      1.86 o
   0   8   4       63.89       74.15      3.25 o
   1   8   4       30.89       28.48      2.03 o
   2   8   4       92.68       87.40      2.95 o
   3   8   4      168.85      168.08      3.99 o
   4   8   4      237.30      236.98      5.11 o
   5   8   4       34.97       44.05      2.71 o
   6   8   4        0.04        0.77      2.16 o
   7   8   4       27.18       33.01      2.68 o
   8   8   4      113.84      125.48      8.17 o
   9   8   4       21.55       23.61      4.99 o
  10   8   4        0.46        0.12      6.42 o
  11   8   4        0.49       -4.00      5.10 o
  12   8   4        0.21        5.98      6.13 o
  13   8   4        0.98       -0.17      5.49 o
 -11   9   4       10.08       14.40      6.42 o
 -10   9   4        0.59        7.68      5.53 o
  -9   9   4        7.87        3.01      5.99 o
  -8   9   4        0.07       -1.12      8.81 o
  -7   9   4       63.15       52.73      7.60 o
  -6   9   4        0.05        6.08      5.56 o
  -5   9   4       43.86       52.82      6.00 o
  -4   9   4       11.30       12.70      4.39 o
  -3   9   4       15.42       11.93      4.29 o
  -2   9   4      116.30      119.21      7.57 o
  -1   9   4        4.93        2.95      3.21 o
   0   9   4       23.62       18.07      2.35 o
   1   9   4       27.16       27.91      2.52 o
   2   9   4        1.58        0.86      2.05 o
   3   9   4        7.57        4.56      2.34 o
   4   9   4        1.84        2.19      2.39 o
   5   9   4       17.43       14.66      2.67 o
   6   9   4       99.36       91.65      4.05 o
   7   9   4       44.49       46.89      3.91 o
   8   9   4       33.82       31.81      5.05 o
   9   9   4       13.47       16.80      4.52 o
  10   9   4        0.30       -2.22      6.40 o
  11   9   4        4.40        2.18      5.39 o
  -9  10   4       41.97       49.20      8.30 o
  -8  10   4       13.01       15.22      7.22 o
  -7  10   4      178.39      156.55     11.73 o
  -6  10   4        0.00        3.39      6.12 o
  -5  10   4        1.37        4.45      5.88 o
  -4  10   4        0.03        5.73      4.77 o
  -3  10   4       23.23       32.18      5.83 o
  -2  10   4       22.59       33.15      5.66 o
  -1  10   4       52.60       43.61      5.11 o
   0  10   4       14.51       19.08      2.96 o
   1  10   4        3.08        5.30      2.58 o
   2  10   4        0.19       -2.25      2.25 o
   3  10   4       42.84       57.61      3.66 o
   4  10   4       20.24       15.99      2.81 o
   5  10   4        1.04        0.08      2.77 o
   6  10   4       51.80       54.49      3.47 o
   7  10   4        1.30        2.96      5.99 o
   8  10   4       81.05       99.64     14.91 o
   9  10   4        3.24        8.51      9.58 o
  -6  11   4        9.83        1.29      8.40 o
  -5  11   4        0.40       -2.86      7.66 o
  -4  11   4        0.04       -5.08      8.35 o
  -3  11   4        0.88        8.02      8.59 o
  -2  11   4       26.59       28.15      8.79 o
  -1  11   4        1.17       -3.22      4.69 o
   0  11   4       22.95       23.64      5.78 o
   1  11   4       79.40       80.26      5.38 o
   2  11   4       37.79       38.91      3.29 o
   3  11   4       55.34       78.24      3.98 o
   4  11   4        2.41       -0.40      3.20 o
   5  11   4       11.96       12.85      2.99 o
   6  11   4        1.84       -2.07     10.39 o
 -18   1   5       21.85       27.87      6.17 o
 -17   1   5        1.52        8.76      4.67 o
 -16   1   5       79.52       85.53      7.37 o
 -15   1   5        0.08       -3.38      3.38 o
 -14   1   5        0.10       -3.61      3.61 o
 -13   1   5        4.02        7.52      3.33 o
 -12   1   5        1.98        1.63      2.92 o
 -11   1   5      202.14      206.77      6.74 o
 -10   1   5      565.29      548.88     16.76 o
  -9   1   5       31.17       30.24      2.10 o
  -8   1   5      357.09      338.17      6.69 o
  -7   1   5      402.27      402.90      7.28 o
  -6   1   5      976.59      960.31     27.70 o
  -5   1   5     1587.04     1661.81     20.15 o
  -4   1   5     2667.01     2690.99     31.95 o
  -3   1   5      782.92      792.25     16.44 o
  -2   1   5     1671.59     1664.64     17.49 o
  -1   1   5     5682.27     5490.44     45.21 o
   0   1   5     1577.07     1580.29     13.98 o
   1   1   5     1349.58     1273.31     10.80 o
   2   1   5      645.57      591.22      5.47 o
   3   1   5      872.49      903.15      8.99 o
   4   1   5      463.54      483.91      5.41 o
   5   1   5     1320.31     1388.05     17.03 o
   6   1   5      195.19      218.59      3.72 o
   7   1   5     2990.49     3032.04     30.96 o
   8   1   5      614.94      662.05      8.35 o
   9   1   5       28.21       28.36      1.81 o
  10   1   5       24.35       28.53      2.10 o
  11   1   5       35.97       33.72      2.19 o
  12   1   5        2.70       -0.28      1.54 o
  13   1   5       24.96       35.11      3.71 o
  14   1   5        9.18        5.31      2.02 o
  15   1   5       27.84       27.99      5.78 o
  16   1   5        0.00        7.50      4.96 o
  17   1   5        0.00        4.53      4.92 o
  18   1   5        4.77        3.76      6.22 o
 -18   2   5        0.58       -5.06      6.10 o
 -17   2   5        0.16       -4.17      4.17 o
 -16   2   5        4.38        7.05      4.22 o
 -15   2   5       27.87       25.06      5.00 o
 -14   2   5       11.79       12.72      3.91 o
 -13   2   5       13.06       11.66      3.74 o
 -12   2   5        0.00       -2.74      2.74 o
 -11   2   5       57.24       66.47      5.03 o
 -10   2   5        0.08        1.29      1.86 o
  -9   2   5      452.26      491.57      8.53 o
  -8   2   5       31.78       34.57      1.98 o
  -7   2   5       25.88       23.14      1.50 o
  -6   2   5        1.89        1.40      0.89 o
  -5   2   5      439.39      466.46      6.75 o
  -4   2   5        0.36        3.18      0.85 o
  -3   2   5      118.49      134.54      2.74 o
  -2   2   5     1228.81     1355.98     12.21 o
  -1   2   5     1053.34     1080.56     10.97 o
   0   2   5       71.89       81.55      1.49 o
   1   2   5       32.06       27.18      0.79 o
   2   2   5      586.68      618.38      6.14 o
   3   2   5      927.48     1048.64     10.35 o
   4   2   5      752.25      779.49      8.06 o
   5   2   5     1648.47     1718.90     19.49 o
   6   2   5        8.63        5.54      1.48 o
   7   2   5        1.01       -0.94      0.94 o
   8   2   5      384.19      414.68      5.61 o
   9   2   5        1.94        0.79      1.28 o
  10   2   5       85.13       88.30      3.00 o
  11   2   5      296.90      310.45      5.60 o
  12   2   5       34.87       25.29      1.99 o
  13   2   5       19.32       24.75      3.71 o
  14   2   5       37.25       32.30      3.77 o
  15   2   5        5.23        0.00      4.52 o
  16   2   5       20.91       17.39      5.82 o
  17   2   5       12.75       13.20      5.62 o
  18   2   5       32.56       38.18      9.34 o
 -17   3   5        3.91        4.37      4.84 o
 -16   3   5        1.57       12.58      4.93 o
 -15   3   5        5.63        4.81      8.54 o
 -14   3   5        0.68        2.56      3.84 o
 -13   3   5       26.85       28.89      4.70 o
 -12   3   5       51.31       50.07      5.17 o
 -11   3   5       95.87       96.28     12.44 o
 -10   3   5       39.80       33.46      3.20 o
  -9   3   5      280.61      281.63      6.82 o
  -8   3   5        5.71        4.12      1.28 o
  -7   3   5      197.15      191.76      3.63 o
  -6   3   5      271.53      283.54      4.56 o
  -5   3   5      835.14      876.92     10.85 o
  -4   3   5      414.47      462.16      6.35 o
  -3   3   5      526.40      536.54      6.31 o
  -2   3   5      247.50      286.30      4.12 o
  -1   3   5      208.72      210.41      4.15 o
   0   3   5        7.12        8.90      0.74 o
   1   3   5     4808.58     4906.73     38.10 o
   2   3   5      137.31      167.27      2.68 o
   3   3   5       36.64       27.43      1.24 o
   4   3   5     1065.17     1091.56     11.41 o
   5   3   5     1408.49     1474.68     15.95 o
   6   3   5        2.85        2.89      1.05 o
   7   3   5       14.44       15.50      1.44 o
   8   3   5      772.75      785.54      9.18 o
   9   3   5        1.69        3.85      1.61 o
  10   3   5      221.13      213.08      4.65 o
  11   3   5       36.31       36.06      2.24 o
  12   3   5        5.85        1.70      2.63 o
  13   3   5       34.94       31.11      4.12 o
  14   3   5        0.22        5.98      3.21 o
  15   3   5       11.72       13.59      3.39 o
  16   3   5        7.62        9.49      5.61 o
  17   3   5        0.91       -2.92      5.20 o
 -17   4   5        4.09        0.03      4.76 o
 -16   4   5        1.36        7.55      5.03 o
 -15   4   5       36.34       49.26      6.38 o
 -14   4   5        1.50       -2.96      3.74 o
 -13   4   5        4.65        0.71      3.43 o
 -12   4   5       68.56       56.85      5.67 o
 -11   4   5      386.53      356.69     12.75 o
 -10   4   5       27.55       31.84      4.78 o
  -9   4   5        1.87        1.60      1.95 o
  -8   4   5       83.35       92.69      3.47 o
  -7   4   5        0.33        0.33      1.37 o
  -6   4   5       59.99       67.22      2.33 o
  -5   4   5      220.31      232.74      4.36 o
  -4   4   5       52.94       43.49      2.31 o
  -3   4   5      229.24      257.38      5.80 o
  -2   4   5       15.25       11.27      2.37 o
  -1   4   5      196.30      226.89      4.03 o
   0   4   5      524.85      518.47      5.36 o
   1   4   5      153.41      176.01      2.68 o
   2   4   5      206.81      201.74      3.12 o
   3   4   5      266.59      245.82      3.82 o
   4   4   5      337.28      353.67      4.93 o
   5   4   5        3.92        5.27      1.17 o
   6   4   5       77.27       92.43      2.54 o
   7   4   5        8.92        7.64      1.43 o
   8   4   5        0.87        0.44      1.74 o
   9   4   5      129.14      142.90      3.75 o
  10   4   5       24.69       31.63      2.54 o
  11   4   5       84.61       87.22      4.76 o
  12   4   5       78.53       96.48      7.68 o
  13   4   5       29.19       37.90      4.60 o
  14   4   5       31.13       30.37      4.33 o
  15   4   5        7.25       12.91      3.75 o
  16   4   5        1.78       15.35      6.18 o
  17   4   5        7.26        9.73      6.56 o
 -16   5   5        2.39       -4.53      4.53 o
 -15   5   5        2.38       -0.50      4.54 o
 -14   5   5        7.27       10.12      4.80 o
 -13   5   5       19.31       12.08      4.59 o
 -12   5   5       34.29       22.01      4.84 o
 -11   5   5        0.00       -0.19      8.24 o
 -10   5   5       63.11       49.72      5.45 o
  -9   5   5        4.19        2.06      3.21 o
  -8   5   5       57.51       46.30      4.22 o
  -7   5   5       18.19       10.18      2.16 o
  -6   5   5       37.49       44.98      2.39 o
  -5   5   5     1179.78     1245.35     14.55 o
  -4   5   5      937.67      990.04     12.74 o
  -3   5   5        0.66       -0.93      1.25 o
  -2   5   5     1039.44     1067.15     12.49 o
  -1   5   5      237.70      241.44      4.07 o
   0   5   5        0.04       -0.04      0.74 o
   1   5   5      567.89      579.08      6.38 o
   2   5   5       14.03       18.28      1.50 o
   3   5   5       64.06       68.14      2.18 o
   4   5   5      498.45      492.84      6.51 o
   5   5   5      678.41      691.45      8.97 o
   6   5   5      540.31      488.83      6.64 o
   7   5   5      113.64      105.56      4.13 o
   8   5   5      157.54      172.17      4.71 o
   9   5   5      311.10      299.48      5.88 o
  10   5   5      187.87      176.49      5.60 o
  11   5   5       11.06       11.06      3.36 o
  12   5   5        0.92       -0.79      2.91 o
  13   5   5        1.58        7.31      3.71 o
  14   5   5        6.54        3.55      3.76 o
  15   5   5       22.56       24.49      8.29 o
  16   5   5        0.05        3.83      3.89 o
 -15   6   5        7.99        5.71      5.32 o
 -14   6   5        8.22        9.21      5.19 o
 -13   6   5        4.56       12.40      5.06 o
 -12   6   5        8.94        8.48      8.10 o
 -11   6   5        0.04       -1.63      3.67 o
 -10   6   5       57.22       61.44      6.17 o
  -9   6   5       51.22       49.21      5.75 o
  -8   6   5       26.66       31.62      3.35 o
  -7   6   5      329.30      327.38      8.76 o
  -6   6   5       95.29      101.62      4.21 o
  -5   6   5      409.82      389.21      9.16 o
  -4   6   5       16.48       10.12      1.71 o
  -3   6   5        3.39        0.89      1.34 o
  -2   6   5      169.78      167.97      4.82 o
  -1   6   5      431.69      422.90      6.24 o
   0   6   5       17.75       16.00      1.85 o
   1   6   5      121.00      113.22      3.54 o
   2   6   5      229.72      219.99      3.60 o
   3   6   5      131.31      124.68      2.92 o
   4   6   5       15.65       16.48      1.64 o
   5   6   5      170.13      180.51      4.43 o
   6   6   5      191.11      173.59      4.44 o
   7   6   5        0.85        1.10      1.83 o
   8   6   5      248.79      238.80      5.34 o
   9   6   5       70.78       74.47      3.57 o
  10   6   5        2.64        0.75      3.73 o
  11   6   5        3.12        5.32      4.66 o
  12   6   5       61.38       75.02      6.17 o
  13   6   5       17.50       18.43      4.63 o
  14   6   5        1.13       -0.35      4.57 o
  15   6   5        0.11       -3.78      3.78 o
 -14   7   5        0.99       -4.97      4.97 o
 -13   7   5       45.82       44.33      6.95 o
 -12   7   5        0.00        1.85      4.78 o
 -11   7   5        9.59        5.64      5.34 o
 -10   7   5        7.22        0.37      3.31 o
  -9   7   5        3.98        0.78      3.30 o
  -8   7   5        1.65        7.60      3.49 o
  -7   7   5      359.72      338.27     11.34 o
  -6   7   5      526.67      522.17     14.40 o
  -5   7   5      154.45      153.51      7.50 o
  -4   7   5        0.99       -4.13      4.13 o
  -3   7   5      115.16       97.59      4.02 o
  -2   7   5       28.93       28.55      1.91 o
  -1   7   5      291.71      287.75      5.78 o
   0   7   5        8.10       11.07      1.50 o
   1   7   5      157.74      145.38      3.44 o
   2   7   5      135.34      119.75      3.19 o
   3   7   5       40.53       36.31      2.12 o
   4   7   5      100.59       93.97      3.02 o
   5   7   5      249.11      236.14      4.74 o
   6   7   5       61.00       57.80      2.87 o
   7   7   5      170.78      165.84      4.92 o
   8   7   5        0.08       -2.04      2.13 o
   9   7   5       25.36       27.11      4.11 o
  10   7   5       27.53       33.46      7.01 o
  11   7   5       10.76       22.73      6.10 o
  12   7   5       15.99       18.02      6.52 o
  13   7   5       12.18        7.10      6.03 o
  14   7   5        0.59       -0.34      4.25 o
 -13   8   5        1.41        0.64      4.68 o
 -12   8   5       36.98       37.30      5.95 o
 -11   8   5       23.46       23.39      7.67 o
 -10   8   5        0.11       -1.24      3.93 o
  -9   8   5       23.79       33.67      7.44 o
  -8   8   5      136.27      124.89      9.33 o
  -7   8   5       12.08       22.35      6.05 o
  -6   8   5      502.76      477.70     16.38 o
  -5   8   5        0.48        0.79      3.47 o
  -4   8   5        0.03       -0.76      3.39 o
  -3   8   5       29.35       26.02      4.44 o
  -2   8   5       46.00       32.68      3.32 o
  -1   8   5        2.11        5.29      2.25 o
   0   8   5      293.99      308.08      6.71 o
   1   8   5       20.17       22.27      1.89 o
   2   8   5      146.00      162.38      4.75 o
   3   8   5       39.81       43.65      2.42 o
   4   8   5       50.02       50.61      2.74 o
   5   8   5      104.44      115.26      3.65 o
   6   8   5      158.45      152.37      4.33 o
   7   8   5       24.80       21.79      2.62 o
   8   8   5       43.25       37.82      4.38 o
   9   8   5       30.92       31.87      5.65 o
  10   8   5        7.53        7.82      5.05 o
  11   8   5       43.47       46.17      7.79 o
  12   8   5        6.64        5.74      5.93 o
  13   8   5        1.92        7.32      8.35 o
 -11   9   5        1.10       -1.90      5.25 o
 -10   9   5        0.28       -2.66      8.39 o
  -9   9   5        4.00        4.81      5.52 o
  -8   9   5       18.42       21.33      6.50 o
  -7   9   5       54.72       50.91      7.40 o
  -6   9   5        0.40        1.19      8.98 o
  -5   9   5      106.97      127.84      9.80 o
  -4   9   5       70.12       69.76      6.40 o
  -3   9   5        5.65        5.40      4.54 o
  -2   9   5       14.93       18.08      4.57 o
  -1   9   5        4.63       -1.92      3.46 o
   0   9   5       10.93       13.05      2.29 o
   1   9   5        1.50        0.36      2.39 o
   2   9   5       27.81       30.83      3.39 o
   3   9   5        9.03        7.82      2.35 o
   4   9   5      134.52      128.39      4.62 o
   5   9   5      231.63      260.17      6.46 o
   6   9   5        0.53        3.01      3.04 o
   7   9   5       67.91       67.81      3.85 o
   8   9   5        0.03       -2.51      2.51 o
   9   9   5       14.74       14.33      6.71 o
  10   9   5        0.05        3.43      8.62 o
  11   9   5        5.96       18.53     10.13 o
  -9  10   5        1.81        0.10     11.02 o
  -8  10   5       18.84       13.36      6.76 o
  -7  10   5       71.52       74.15      9.47 o
  -6  10   5       23.32       13.20      6.46 o
  -5  10   5        1.02       -0.80      5.40 o
  -4  10   5       65.51       67.30      8.50 o
  -3  10   5        7.54        5.75      4.61 o
  -2  10   5       39.63       46.50      6.23 o
  -1  10   5       51.04       59.59      6.70 o
   0  10   5       11.12       17.47      5.00 o
   1  10   5        0.89       -1.38      3.33 o
   2  10   5       24.22       23.55      3.01 o
   3  10   5       47.24       49.00      3.35 o
   4  10   5       61.80       62.66      3.72 o
   5  10   5       18.50       18.50      2.94 o
   6  10   5        0.72       -1.11      2.76 o
   7  10   5        0.34       -1.22      2.86 o
   8  10   5       27.00       31.08      8.39 o
   9  10   5       12.79       25.37     10.90 o
  -5  11   5       10.05        9.66      9.36 o
  -4  11   5        3.23        7.19      9.17 o
  -3  11   5        0.05       -3.24      8.13 o
  -2  11   5        5.90        0.38      8.18 o
  -1  11   5        8.51        9.60      9.98 o
   0  11   5        8.85        7.09      5.28 o
   1  11   5        9.68       14.61      6.04 o
   2  11   5       35.16       35.82      3.19 o
   3  11   5       11.24        8.85      3.54 o
   4  11   5       26.48       25.99      3.28 o
   5  11   5        2.82       -1.71      2.66 o
 -18   0   6       33.82       40.97      9.28 o
 -17   0   6        0.00        0.69      6.04 o
 -16   0   6      214.85      253.12     16.53 o
 -15   0   6       15.86       12.38      6.04 o
 -14   0   6       25.43       12.93      5.30 o
 -13   0   6      209.94      219.65     12.96 o
 -12   0   6      136.43      136.13     10.05 o
 -11   0   6      155.79      150.26      8.31 o
 -10   0   6     2565.86     2546.53    106.75 o
  -9   0   6      173.96      160.58     13.84 o
  -8   0   6     1271.74     1371.41     42.04 o
  -7   0   6     2887.73     3050.96     69.20 o
  -6   0   6     1259.75     1355.33     32.28 o
  -5   0   6      114.25       83.00      2.96 o
  -4   0   6       57.16       46.87      2.71 o
  -3   0   6     4277.20     4209.67     70.16 o
  -2   0   6      679.55      683.77     10.72 o
  -1   0   6        2.29        1.87      0.62 o
   0   0   6     5167.27     5063.52     64.15 o
   1   0   6      288.25      246.17      3.68 o
   2   0   6     2897.81     2826.35     33.40 o
   3   0   6      261.80      275.57      4.95 o
   4   0   6     1487.56     1535.11     30.48 o
   5   0   6        0.52        0.04      1.11 o
   6   0   6      234.16      222.84      5.33 o
   7   0   6      106.16      133.96      4.43 o
   8   0   6      176.24      175.74      5.03 o
   9   0   6        5.13        3.47      2.47 o
  10   0   6       20.77       22.33      2.63 o
  11   0   6      232.03      219.39      7.43 o
  12   0   6        0.81       -1.40      2.75 o
  13   0   6       26.03       12.38      3.75 o
  14   0   6        2.83       -0.93      2.26 o
  15   0   6        1.06       -3.29      5.44 o
  16   0   6        2.64        3.40      6.75 o
  17   0   6        0.70        0.80      6.59 o
  18   0   6        0.55       -7.00      7.00 o
 -18   1   6       12.60        7.75      5.21 o
 -17   1   6        7.15        8.79      4.83 o
 -16   1   6        4.28        8.64      5.40 o
 -15   1   6        6.19        8.25      4.01 o
 -14   1   6        6.44        4.63      3.63 o
 -13   1   6        2.11        0.80      3.26 o
 -12   1   6      271.25      252.26      9.55 o
 -11   1   6        0.00        3.52      2.22 o
 -10   1   6       53.57       57.89      2.86 o
  -9   1   6       14.10       18.25      1.58 o
  -8   1   6     1426.10     1444.51     19.87 o
  -7   1   6        3.38        6.10      1.03 o
  -6   1   6      658.71      725.43      9.56 o
  -5   1   6       14.36       22.25      2.08 o
  -4   1   6      862.22      885.88     13.83 o
  -3   1   6     2591.77     2674.55     29.29 o
  -2   1   6     3201.97     3211.91     32.79 o
  -1   1   6      668.61      696.90      6.83 o
   0   1   6     1498.94     1525.21     13.60 o
   1   1   6      260.73      283.73      3.05 o
   2   1   6     1521.60     1557.73     14.52 o
   3   1   6     2764.14     2818.80     25.77 o
   4   1   6     1926.33     1998.97     20.77 o
   5   1   6        0.31        2.51      0.74 o
   6   1   6     3716.70     3899.34     39.19 o
   7   1   6      261.52      277.36      4.50 o
   8   1   6       16.56       17.27      1.59 o
   9   1   6      114.29      100.31      2.95 o
  10   1   6       53.66       44.29      2.51 o
  11   1   6       36.11       35.25      2.63 o
  12   1   6       24.88       29.40      2.28 o
  13   1   6      125.04      124.55      4.07 o
  14   1   6        4.50        6.30      3.00 o
  15   1   6        0.14        2.33      2.69 o
  16   1   6        9.59        2.41      4.69 o
  17   1   6       29.94       30.60      6.72 o
  18   1   6        0.05        3.06      5.60 o
 -18   2   6       10.48        5.05      5.08 o
 -17   2   6       12.04        8.24      5.35 o
 -16   2   6        0.03       -1.04      4.00 o
 -15   2   6        0.06       -3.31      3.31 o
 -14   2   6        5.35        6.82      3.63 o
 -13   2   6       18.24       14.80      5.59 o
 -12   2   6        4.20       -3.59      4.35 o
 -11   2   6      443.38      388.17     18.52 o
 -10   2   6      302.12      312.21     10.93 o
  -9   2   6      102.73      116.99      3.58 o
  -8   2   6        0.06        0.61      1.22 o
  -7   2   6      299.25      325.09      7.82 o
  -6   2   6        1.24        1.95      0.87 o
  -5   2   6       44.98       56.48      2.21 o
  -4   2   6     8250.45     8409.93     97.48 o
  -3   2   6       72.35       73.10      1.64 o
  -2   2   6      921.15      928.10      9.10 o
  -1   2   6      116.63      120.65      2.70 o
   0   2   6      696.21      718.23      8.18 o
   1   2   6     4643.89     4530.38     36.71 o
   2   2   6     2823.06     2967.60     26.84 o
   3   2   6       73.01       59.07      2.59 o
   4   2   6      974.96     1058.46     11.09 o
   5   2   6       73.92       40.00      1.74 o
   6   2   6        8.62        5.51      1.13 o
   7   2   6       94.18       92.66      2.63 o
   8   2   6        7.56        3.50      1.37 o
   9   2   6      261.79      241.84      4.27 o
  10   2   6       10.27        6.24      1.71 o
  11   2   6        0.27       -1.66      1.66 o
  12   2   6       16.48       12.87      2.08 o
  13   2   6        0.41       -0.39      1.77 o
  14   2   6       34.14       24.61      3.97 o
  15   2   6        4.59        5.67      3.13 o
  16   2   6        1.84        6.58      5.17 o
  17   2   6       24.79       22.86      6.41 o
  18   2   6        2.36        1.30      5.94 o
 -17   3   6       31.74       34.08      5.97 o
 -16   3   6        8.95       13.50      4.76 o
 -15   3   6       83.32       81.90      9.09 o
 -14   3   6       21.46       20.49      4.50 o
 -13   3   6       42.03       43.20      5.18 o
 -12   3   6       63.32       66.48      5.61 o
 -11   3   6       69.87       59.65      5.01 o
 -10   3   6       42.21       43.60      3.45 o
  -9   3   6      206.30      202.08      8.49 o
  -8   3   6       69.47       74.32      2.88 o
  -7   3   6       51.16       51.09      2.15 o
  -6   3   6     1237.59     1304.71     16.94 o
  -5   3   6      582.32      600.23      8.70 o
  -4   3   6      961.53     1094.53     12.28 o
  -3   3   6        8.37       14.29      1.62 o
  -2   3   6       92.78       80.76      2.42 o
  -1   3   6      744.66      808.95      8.78 o
   0   3   6      558.01      569.26      5.89 o
   1   3   6     2607.96     2679.49     21.30 o
   2   3   6     1798.63     1692.73     15.60 o
   3   3   6      379.59      417.18      5.22 o
   4   3   6      672.28      708.92      7.99 o
   5   3   6      161.24      152.18      2.95 o
   6   3   6       46.43       37.04      1.97 o
   7   3   6      315.46      341.06      5.02 o
   8   3   6       45.51       41.95      2.00 o
   9   3   6     1338.37     1332.04     15.36 o
  10   3   6       13.79       16.58      2.11 o
  11   3   6      126.71      126.55      3.77 o
  12   3   6      126.99      117.50      4.16 o
  13   3   6       36.51       27.90      4.11 o
  14   3   6        8.14        7.04      3.54 o
  15   3   6       17.23       11.59      3.94 o
  16   3   6        5.47        2.24      2.83 o
  17   3   6        8.55       11.64     11.45 o
 -17   4   6       12.15       12.08      5.20 o
 -16   4   6       65.06       73.32      7.48 o
 -15   4   6        0.71        5.57      4.62 o
 -14   4   6        0.01       -3.20      3.68 o
 -13   4   6       24.54       32.43      6.67 o
 -12   4   6       26.00       28.11      4.62 o
 -11   4   6       55.49       53.00      5.22 o
 -10   4   6        0.09        0.94      3.98 o
  -9   4   6       94.13       84.64      4.47 o
  -8   4   6       16.75       14.86      1.96 o
  -7   4   6       34.53       32.61      3.35 o
  -6   4   6       42.27       33.10      1.78 o
  -5   4   6       24.46       26.93      1.98 o
  -4   4   6     1768.84     1924.32     22.33 o
  -3   4   6       86.07      109.83      3.63 o
  -2   4   6       34.61       43.08      2.27 o
  -1   4   6      154.28      201.21      3.25 o
   0   4   6       43.83       50.97      2.01 o
   1   4   6       40.64       48.76      1.42 o
   2   4   6      252.40      293.82      4.20 o
   3   4   6       98.94       91.62      2.13 o
   4   4   6      443.18      505.65      6.39 o
   5   4   6      104.06      103.10      2.68 o
   6   4   6      820.23      810.92     10.02 o
   7   4   6      124.93      137.05      3.22 o
   8   4   6        8.86        9.63      1.77 o
   9   4   6      178.51      177.49      4.22 o
  10   4   6       38.54       30.50      2.42 o
  11   4   6       61.09       53.92      5.48 o
  12   4   6       25.38       25.21      2.69 o
  13   4   6        9.08       10.47      3.91 o
  14   4   6       11.84       14.36      3.95 o
  15   4   6       10.17       14.04      4.10 o
  16   4   6       14.08       18.12      4.05 o
  17   4   6        4.48      -11.60     11.60 o
 -16   5   6        2.78       -1.56      4.53 o
 -15   5   6       19.64       22.50      5.68 o
 -14   5   6        3.51        4.09      4.55 o
 -13   5   6        2.70        3.55      4.11 o
 -12   5   6       13.17       15.24      4.53 o
 -11   5   6       28.38       30.76      5.13 o
 -10   5   6        8.84        7.67      3.78 o
  -9   5   6        4.26        8.16      3.74 o
  -8   5   6        5.62        6.81      2.77 o
  -7   5   6        1.72        2.62      1.56 o
  -6   5   6        1.01        0.98      1.24 o
  -5   5   6      619.74      649.71      9.86 o
  -4   5   6       25.22       28.30      1.77 o
  -3   5   6      760.15      800.24      9.94 o
  -2   5   6      228.87      233.29      3.89 o
  -1   5   6      111.93      112.19      2.56 o
   0   5   6      410.98      414.67      5.49 o
   1   5   6        0.90        1.39      0.86 o
   2   5   6     1183.34     1238.00     12.40 o
   3   5   6      416.73      402.06      5.52 o
   4   5   6       69.52       66.28      2.28 o
   5   5   6      342.18      364.62      4.98 o
   6   5   6      131.11      139.39      3.61 o
   7   5   6       12.52       11.79      1.87 o
   8   5   6      128.44      146.57      3.95 o
   9   5   6       41.96       40.15      2.57 o
  10   5   6        0.86        1.97      2.19 o
  11   5   6       90.38      101.07      4.77 o
  12   5   6      122.13      138.53      6.62 o
  13   5   6      104.79      115.08      6.93 o
  14   5   6       19.50       16.61      4.44 o
  15   5   6       70.50       73.70      6.17 o
  16   5   6        6.03       11.51      4.56 o
 -15   6   6        0.18       -4.57      4.57 o
 -14   6   6       11.84       14.43      5.48 o
 -13   6   6       12.00       10.58      4.99 o
 -12   6   6        9.70       -2.22      4.87 o
 -11   6   6       42.59       52.29      6.56 o
 -10   6   6        7.28       15.85      4.52 o
  -9   6   6       64.86       57.35      5.05 o
  -8   6   6      230.37      243.85      9.04 o
  -7   6   6      275.31      260.55      6.94 o
  -6   6   6      190.08      192.94      6.34 o
  -5   6   6        1.56        0.20      2.50 o
  -4   6   6      208.74      203.84      4.62 o
  -3   6   6      207.35      209.59      6.43 o
  -2   6   6      188.84      184.27      3.64 o
  -1   6   6        0.03       -0.13      1.05 o
   0   6   6      159.85      154.77      3.16 o
   1   6   6      246.40      230.03      3.95 o
   2   6   6      156.46      153.68      3.02 o
   3   6   6      379.33      374.52      5.31 o
   4   6   6       65.10       66.34      2.44 o
   5   6   6      554.11      531.82      7.75 o
   6   6   6      301.70      283.89      5.79 o
   7   6   6       54.67       43.23      2.76 o
   8   6   6      446.08      431.57      7.58 o
   9   6   6       32.13       27.54      2.97 o
  10   6   6      137.18      136.26      4.68 o
  11   6   6        0.35        0.03      3.78 o
  12   6   6       15.06       25.83      6.51 o
  13   6   6      108.79      102.27      9.73 o
  14   6   6       22.56       20.65      5.03 o
  15   6   6        0.81        5.50      4.45 o
 -14   7   6       12.40        8.11      5.12 o
 -13   7   6       18.76       22.15      6.17 o
 -12   7   6       32.51       40.71      7.76 o
 -11   7   6        0.99        0.55      3.74 o
 -10   7   6       35.13       36.04      6.07 o
  -9   7   6        0.97        0.23      3.36 o
  -8   7   6      112.22      107.13      8.07 o
  -7   7   6        0.22       12.68      4.55 o
  -6   7   6      121.97      118.72      7.33 o
  -5   7   6      296.44      293.54     10.76 o
  -4   7   6       13.60        3.30      3.17 o
  -3   7   6      121.59      113.15      5.10 o
  -2   7   6      126.54      118.45      4.57 o
  -1   7   6        1.25        0.96      2.22 o
   0   7   6      328.51      327.99      6.30 o
   1   7   6      421.74      429.58      6.09 o
   2   7   6       64.20       60.41      2.38 o
   3   7   6       15.29       15.39      1.70 o
   4   7   6       31.86       29.46      2.31 o
   5   7   6      134.98      140.44      3.95 o
   6   7   6        3.72        1.44      1.88 o
   7   7   6       47.22       49.22      3.32 o
   8   7   6       79.28       84.18      3.79 o
   9   7   6       38.30       36.98      3.20 o
  10   7   6        0.18       -0.21      2.45 o
  11   7   6       44.13       53.92      7.35 o
  12   7   6       51.79       59.24      8.39 o
  13   7   6        0.74       -1.76      7.84 o
  14   7   6       16.29        3.98      6.72 o
 -13   8   6        4.55        1.09      4.62 o
 -12   8   6        0.01       -3.87      3.87 o
 -11   8   6        1.88       -0.17      3.92 o
 -10   8   6        1.93        5.15      4.86 o
  -9   8   6       27.81       30.56      6.35 o
  -8   8   6       26.57       20.18      5.81 o
  -7   8   6       22.31       25.88      5.95 o
  -6   8   6      284.22      282.61     13.20 o
  -5   8   6       83.42       72.74      5.99 o
  -4   8   6        0.83       -1.95      3.14 o
  -3   8   6        1.54       -0.38      3.11 o
  -2   8   6       25.48       27.45      3.33 o
  -1   8   6       16.33       17.26      3.35 o
   0   8   6       19.64       17.09      2.70 o
   1   8   6        1.14       -0.04      1.58 o
   2   8   6       40.33       36.12      2.31 o
   3   8   6       75.14       61.65      2.66 o
   4   8   6        0.03       -0.88      1.70 o
   5   8   6      138.26      141.34      3.97 o
   6   8   6      195.58      208.36      5.09 o
   7   8   6      199.46      183.94      5.24 o
   8   8   6        8.04        1.53      2.48 o
   9   8   6        1.19       -1.91      2.27 o
  10   8   6        3.35        5.77      4.71 o
  11   8   6        6.81        1.31      5.76 o
  12   8   6        0.11        1.06      5.62 o
  13   8   6       13.23       -5.53      6.13 o
 -11   9   6       12.01       19.24      6.40 o
 -10   9   6        1.31        9.83      5.90 o
  -9   9   6        0.01        0.11      6.92 o
  -8   9   6       55.96       42.92     10.46 o
  -7   9   6       61.88       46.05      7.28 o
  -6   9   6       23.68       10.81      5.79 o
  -5   9   6       18.51       18.38      6.04 o
  -4   9   6       14.38       11.51      4.37 o
  -3   9   6       88.36       82.80      9.99 o
  -2   9   6        5.77        5.44      4.16 o
  -1   9   6       70.69       64.71      6.29 o
   0   9   6       47.56       36.52      4.47 o
   1   9   6       21.61       18.37      2.58 o
   2   9   6        0.07       -1.08      3.09 o
   3   9   6        3.08        7.06      2.21 o
   4   9   6       24.63       31.13      3.17 o
   5   9   6       83.34       81.45      3.95 o
   6   9   6        9.69       11.05      2.67 o
   7   9   6        7.90        5.86      2.84 o
   8   9   6       12.98       11.65      2.85 o
   9   9   6        8.64       10.91      6.26 o
  10   9   6       20.90       22.35      9.77 o
  11   9   6        0.12       -0.44      8.79 o
  -9  10   6       25.71       24.32      7.59 o
  -8  10   6       91.62       86.60      9.69 o
  -7  10   6        1.40        0.63      5.90 o
  -6  10   6        9.00        4.19      6.19 o
  -5  10   6       13.58       14.64      6.63 o
  -4  10   6       22.68        9.32      6.13 o
  -3  10   6        0.09       -4.56      4.56 o
  -2  10   6       17.22       22.12      5.53 o
  -1  10   6        2.05        0.33      4.31 o
   0  10   6       35.45       32.54      5.79 o
   1  10   6        5.32       10.27      4.97 o
   2  10   6        8.80       11.16      2.44 o
   3  10   6       27.84       33.95      3.37 o
   4  10   6        7.45       12.86      3.59 o
   5  10   6       12.07        7.44      2.81 o
   6  10   6       20.05       28.39      3.22 o
   7  10   6       29.53       25.24      3.36 o
   8  10   6        0.40       -2.58      4.60 o
   9  10   6       51.22       91.13     15.24 o
  -5  11   6        4.99        2.31      8.03 o
  -4  11   6       11.48        1.67      9.01 o
  -3  11   6       12.58       20.76      9.55 o
  -2  11   6       17.22       34.13     10.24 o
  -1  11   6        4.12        9.53      8.98 o
   0  11   6        2.26       -6.10      6.10 o
   1  11   6        6.84       18.59      6.28 o
   2  11   6       61.56       70.99      7.14 o
   3  11   6        6.60        3.40      3.07 o
   4  11   6       19.25       18.90      2.96 o
   5  11   6        3.19       -0.17      2.70 o
 -18   1   7        4.17        6.72      5.90 o
 -17   1   7        9.57       12.15      6.73 o
 -16   1   7       11.34        5.23      4.34 o
 -15   1   7        0.84        1.22      4.02 o
 -14   1   7       63.45       66.52      5.61 o
 -13   1   7       89.34      102.11      6.48 o
 -12   1   7       30.77       30.68      4.12 o
 -11   1   7      201.49      195.55      6.38 o
 -10   1   7     1247.66     1226.68     19.88 o
  -9   1   7      484.46      456.88      9.59 o
  -8   1   7      894.55      920.45     13.15 o
  -7   1   7       90.61       97.59      2.39 o
  -6   1   7      297.98      372.71      5.41 o
  -5   1   7     1526.48     1565.34     17.78 o
  -4   1   7     3511.47     3705.37     47.67 o
  -3   1   7       44.98       47.31      1.95 o
  -2   1   7     1040.35     1021.31     13.17 o
  -1   1   7       24.81       39.81      1.09 o
   0   1   7     1620.77     1615.34     16.96 o
   1   1   7      394.78      437.48      5.04 o
   2   1   7      135.39      169.31      2.51 o
   3   1   7      649.80      599.14      6.33 o
   4   1   7       42.29       40.97      1.42 o
   5   1   7        3.51        3.33      0.96 o
   6   1   7      145.80      140.92      4.49 o
   7   1   7       19.81       18.65      1.52 o
   8   1   7      225.66      230.49      4.27 o
   9   1   7       89.09       87.91      2.79 o
  10   1   7       15.59       19.34      2.09 o
  11   1   7       97.82       95.97      3.74 o
  12   1   7       68.52       73.17      3.08 o
  13   1   7        0.04        0.92      2.09 o
  14   1   7        5.50        4.35      2.13 o
  15   1   7        8.32        8.13      3.35 o
  16   1   7        8.18        9.51      5.30 o
  17   1   7        0.55       -2.54      5.94 o
  18   1   7       21.38       38.73      8.17 o
 -17   2   7        7.32        8.19      4.58 o
 -16   2   7        4.08        1.04      4.53 o
 -15   2   7        2.24       -3.32      3.32 o
 -14   2   7       12.81        5.97      6.63 o
 -13   2   7       23.93       23.62      4.11 o
 -12   2   7       17.20       22.11      3.79 o
 -11   2   7       21.63       24.06      3.63 o
 -10   2   7      220.93      236.40     11.16 o
  -9   2   7      333.08      302.85      6.49 o
  -8   2   7      168.06      180.34      4.52 o
  -7   2   7        0.29        0.04      0.83 o
  -6   2   7       54.81       54.78      1.99 o
  -5   2   7     2280.74     2392.24     31.49 o
  -4   2   7     1716.25     1922.37     21.67 o
  -3   2   7       29.50       38.48      1.35 o
  -2   2   7     2756.17     2888.92     29.68 o
  -1   2   7     1339.71     1373.61     12.50 o
   0   2   7     2143.42     2104.39     21.96 o
   1   2   7     1140.50     1093.90     11.32 o
   2   2   7       35.84       52.31      1.40 o
   3   2   7     2325.58     2409.70     23.48 o
   4   2   7     2813.32     2956.74     30.29 o
   5   2   7      821.94      923.54     10.63 o
   6   2   7        9.79       15.20      1.44 o
   7   2   7       39.07       35.65      1.82 o
   8   2   7        0.78        0.19      1.27 o
   9   2   7      691.66      711.29      9.37 o
  10   2   7       82.46       81.20      2.92 o
  11   2   7       82.16       87.13      3.24 o
  12   2   7       13.20       12.65      2.05 o
  13   2   7       39.92       30.99      2.73 o
  14   2   7       41.50       37.65      3.03 o
  15   2   7       29.76       29.29      7.19 o
  16   2   7        0.01        2.44      3.11 o
  17   2   7        0.01        4.29      5.58 o
 -17   3   7        1.68        6.75      4.37 o
 -16   3   7        0.05        6.45      4.56 o
 -15   3   7        0.28       -1.34      3.64 o
 -14   3   7       16.68       13.83      4.08 o
 -13   3   7       77.25       70.26      7.77 o
 -12   3   7        1.34        1.91      2.99 o
 -11   3   7       13.06        4.88      3.76 o
 -10   3   7      139.32      132.47      5.33 o
  -9   3   7       95.36       99.09      3.52 o
  -8   3   7       51.36       63.86      2.67 o
  -7   3   7        4.16        2.95      1.16 o
  -6   3   7      192.62      171.09      3.75 o
  -5   3   7        0.23        0.36      0.93 o
  -4   3   7      104.25      110.69      2.65 o
  -3   3   7      254.79      220.89      3.28 o
  -2   3   7        0.56       -0.04      0.65 o
  -1   3   7      264.92      275.00      3.83 o
   0   3   7     1264.72     1294.16     13.37 o
   1   3   7     1433.87     1475.29     14.24 o
   2   3   7     4520.79     4751.66     42.25 o
   3   3   7     2359.34     2459.61     25.59 o
   4   3   7       20.15       16.10      1.34 o
   5   3   7      111.75      105.86      2.52 o
   6   3   7       27.16       24.76      1.59 o
   7   3   7      504.98      488.81      6.50 o
   8   3   7       19.14       24.55      1.78 o
   9   3   7       96.58       85.52      4.34 o
  10   3   7       60.44       77.38      2.97 o
  11   3   7       32.95       34.70      2.54 o
  12   3   7       45.28       49.68      2.96 o
  13   3   7       27.80       25.00      2.62 o
  14   3   7       12.69       17.04      3.95 o
  15   3   7        6.17        5.01      3.57 o
  16   3   7        0.00       -0.96      5.68 o
  17   3   7        0.17        3.53      5.91 o
 -17   4   7        8.84        3.75      4.86 o
 -16   4   7        1.88       -2.00      4.19 o
 -15   4   7       15.31        9.76      4.76 o
 -14   4   7       33.75       43.52      5.74 o
 -13   4   7        0.25        4.00      3.98 o
 -12   4   7        8.13        1.50      3.37 o
 -11   4   7       14.77       10.47      6.34 o
 -10   4   7      729.63      658.94     18.45 o
  -9   4   7      376.98      351.21      9.24 o
  -8   4   7       31.63       38.85      2.81 o
  -7   4   7       42.98       41.38      2.43 o
  -6   4   7       45.05       45.57      2.12 o
  -5   4   7      340.07      369.66      6.03 o
  -4   4   7       66.92       60.79      2.03 o
  -3   4   7      748.24      797.13      9.70 o
  -2   4   7      105.12      120.78      2.59 o
  -1   4   7      382.84      368.03      5.20 o
   0   4   7        9.46       12.23      0.97 o
   1   4   7      325.46      349.71      4.28 o
   2   4   7       56.47       66.59      1.67 o
   3   4   7     1097.54     1232.01     11.63 o
   4   4   7      428.96      424.67      5.58 o
   5   4   7      213.18      196.37      3.67 o
   6   4   7        9.11        6.97      1.53 o
   7   4   7      235.47      225.22      4.21 o
   8   4   7        0.67        0.22      1.67 o
   9   4   7      103.91      113.65      3.49 o
  10   4   7        2.50        0.78      2.12 o
  11   4   7        0.03       -0.27      2.29 o
  12   4   7      119.95      138.24      4.34 o
  13   4   7       65.93       64.86      5.85 o
  14   4   7        3.46        2.63      3.77 o
  15   4   7       30.97       28.59      4.84 o
  16   4   7        5.82        5.01      4.15 o
  17   4   7        3.01       17.05      9.88 o
 -16   5   7        3.37       -0.54      4.61 o
 -15   5   7       30.77       36.48      6.18 o
 -14   5   7        0.43        3.97      4.37 o
 -13   5   7       12.50       12.49      4.63 o
 -12   5   7       59.72       67.16      8.18 o
 -11   5   7       12.75       12.22      6.41 o
 -10   5   7       81.55       86.18      6.52 o
  -9   5   7      580.04      505.30     15.76 o
  -8   5   7       67.34       71.64      4.75 o
  -7   5   7        6.79        4.43      1.88 o
  -6   5   7       31.49       31.34      2.24 o
  -5   5   7        1.65        4.83      1.40 o
  -4   5   7       75.51       84.92      3.66 o
  -3   5   7      174.20      149.95      3.11 o
  -2   5   7      236.78      244.37      4.28 o
  -1   5   7       47.91       41.60      1.70 o
   0   5   7      142.90      162.67      3.07 o
   1   5   7        1.24        1.56      0.84 o
   2   5   7      134.97      146.38      2.83 o
   3   5   7       10.31       14.71      1.42 o
   4   5   7      485.44      479.44      6.40 o
   5   5   7       49.08       51.14      1.89 o
   6   5   7      280.34      262.79      4.66 o
   7   5   7      148.00      149.88      4.18 o
   8   5   7       16.56       11.97      2.16 o
   9   5   7        0.00       -1.89      1.89 o
  10   5   7      265.17      282.33      6.95 o
  11   5   7        2.23        4.34      2.38 o
  12   5   7      111.42      119.44      5.03 o
  13   5   7       86.72       90.64      7.62 o
  14   5   7       26.16       28.24      5.01 o
  15   5   7       15.05        8.84      4.38 o
  16   5   7        0.18        7.76      4.37 o
 -15   6   7       12.16        9.55      5.48 o
 -14   6   7       34.64       44.41      6.56 o
 -13   6   7        8.65        2.01      4.45 o
 -12   6   7        6.50        9.77      4.70 o
 -11   6   7        0.46       -0.95      3.81 o
 -10   6   7       56.48       60.12      5.08 o
  -9   6   7        1.02        3.98      2.93 o
  -8   6   7      398.41      377.32     11.43 o
  -7   6   7        7.72        1.76      4.50 o
  -6   6   7      299.84      282.96      7.77 o
  -5   6   7        0.03       -0.16      2.14 o
  -4   6   7       92.28       95.56      3.55 o
  -3   6   7       69.94       68.60      2.70 o
  -2   6   7     1262.99     1219.19     15.71 o
  -1   6   7      247.40      253.11      4.58 o
   0   6   7       80.49       88.87      3.24 o
   1   6   7      197.51      178.79      3.34 o
   2   6   7       12.90       17.84      1.53 o
   3   6   7        0.02        1.67      1.25 o
   4   6   7      252.06      250.01      4.46 o
   5   6   7       60.81       60.53      2.48 o
   6   6   7       87.05       91.04      3.41 o
   7   6   7       71.80       65.37      3.14 o
   8   6   7       23.89       29.04      2.59 o
   9   6   7        0.78       -1.06      2.56 o
  10   6   7       84.26       93.14      4.25 o
  11   6   7       72.84       81.33      6.51 o
  12   6   7       21.28        9.08      5.50 o
  13   6   7        0.03       -2.41      4.87 o
  14   6   7       17.88       15.97      6.46 o
  15   6   7        2.13        5.88      4.67 o
 -14   7   7       50.81       48.74      7.63 o
 -13   7   7        4.52        5.01      4.01 o
 -12   7   7        9.50       11.74      4.25 o
 -11   7   7        1.40       -0.31      3.79 o
 -10   7   7       52.81       53.65      6.19 o
  -9   7   7       37.00       29.22      6.23 o
  -8   7   7        0.27        3.50      3.87 o
  -7   7   7        2.26       -2.67      3.85 o
  -6   7   7      238.79      221.96      8.90 o
  -5   7   7        2.06       -1.63      2.94 o
  -4   7   7        1.08        1.15      3.04 o
  -3   7   7      256.83      266.63      7.73 o
  -2   7   7       13.98       12.56      3.19 o
  -1   7   7        1.37        2.61      2.26 o
   0   7   7        8.77        6.39      2.12 o
   1   7   7       95.62      103.16      2.64 o
   2   7   7        8.25        8.90      1.56 o
   3   7   7       26.39       20.25      1.71 o
   4   7   7        0.05       -0.35      1.52 o
   5   7   7        0.07       -1.61      1.61 o
   6   7   7      288.83      272.36      5.51 o
   7   7   7        0.10        0.10      1.90 o
   8   7   7        9.32        7.19      2.45 o
   9   7   7        0.56       -1.91      2.26 o
  10   7   7        0.02       -2.28      2.28 o
  11   7   7        5.27       11.51      4.53 o
  12   7   7        1.23        6.36      5.91 o
  13   7   7       62.93       53.89      8.71 o
  14   7   7        0.40       18.08      8.32 o
 -12   8   7        0.84       -3.25      4.96 o
 -11   8   7       15.74       25.80      9.18 o
 -10   8   7        0.12        7.44      5.07 o
  -9   8   7        0.05        2.18      5.24 o
  -8   8   7       40.47       35.17     11.33 o
  -7   8   7      460.90      487.00     30.71 o
  -6   8   7       23.39       34.78      6.13 o
  -5   8   7        0.07        1.35      4.20 o
  -4   8   7        0.05       -2.63      4.65 o
  -3   8   7       54.21       57.35      4.23 o
  -2   8   7       32.78       37.53      3.65 o
  -1   8   7        9.57        5.92      2.76 o
   0   8   7       10.34       10.37      2.91 o
   1   8   7        5.97        3.13      2.39 o
   2   8   7       11.60       15.26      2.26 o
   3   8   7        0.45       -1.71      1.80 o
   4   8   7        0.81       -0.49      1.82 o
   5   8   7        0.14        0.12      1.88 o
   6   8   7       16.04       12.77      2.28 o
   7   8   7       70.59       69.38      3.89 o
   8   8   7       22.73       24.59      3.05 o
   9   8   7        4.76       -2.56      2.56 o
  10   8   7       26.92       27.91      4.24 o
  11   8   7        0.32        5.32      5.94 o
  12   8   7        3.19        7.91      9.06 o
 -11   9   7        1.22       12.96      5.91 o
 -10   9   7        2.19        2.84      5.43 o
  -9   9   7       30.02       30.11      6.82 o
  -8   9   7       38.95       36.71     17.24 o
  -7   9   7        0.01        7.26      5.49 o
  -6   9   7       30.72       24.97      6.38 o
  -5   9   7       43.73       35.88      6.74 o
  -4   9   7        5.47        5.10      6.32 o
  -3   9   7       64.30       63.79      6.26 o
  -2   9   7        2.79        3.82      4.33 o
  -1   9   7       34.96       45.40      6.88 o
   0   9   7        1.16       -2.22      3.71 o
   1   9   7      150.04      143.43      6.88 o
   2   9   7        6.76        6.11      2.33 o
   3   9   7       63.31       61.00      3.38 o
   4   9   7       42.28       58.49      3.39 o
   5   9   7       32.96       35.41      3.16 o
   6   9   7      168.27      184.38      5.54 o
   7   9   7       26.23       22.40      3.40 o
   8   9   7       10.85        9.89      3.07 o
   9   9   7        5.54        3.96      2.63 o
  10   9   7       27.44       50.77     12.41 o
  11   9   7        1.83       -0.41      8.54 o
  -8  10   7        1.36        3.98      6.12 o
  -7  10   7        9.92       13.85      6.52 o
  -6  10   7       15.54       15.38      6.48 o
  -5  10   7        0.94        4.14      5.87 o
  -4  10   7        0.00        1.92      5.40 o
  -3  10   7       18.82       13.04      6.20 o
  -2  10   7        0.73       -5.10      5.10 o
  -1  10   7        4.71       -0.98      4.41 o
   0  10   7        1.20        0.64      4.32 o
   1  10   7        2.59       -5.32      5.32 o
   2  10   7       19.63       17.77      5.01 o
   3  10   7       17.33       18.26      4.01 o
   4  10   7       11.45       12.67      3.62 o
   5  10   7       21.27       13.15      2.89 o
   6  10   7        1.74       -2.31      2.65 o
   7  10   7        1.81       -0.52      5.39 o
   8  10   7        5.24       -1.02      2.68 o
  -4  11   7       10.39        9.84      6.89 o
  -3  11   7        0.58        1.51      8.76 o
  -2  11   7        2.41       -5.00      7.96 o
  -1  11   7        0.29       -3.27      8.68 o
   0  11   7        1.72       -7.83      7.83 o
   1  11   7        0.04        3.12      6.02 o
   2  11   7       66.00       73.46      7.50 o
   3  11   7       73.38       70.66      7.44 o
   4  11   7       18.19       15.31      2.95 o
 -17   0   8        3.54       12.93      6.29 o
 -16   0   8       25.65       23.28      6.78 o
 -15   0   8       74.87       77.48      8.98 o
 -14   0   8        1.60       -4.01      4.01 o
 -13   0   8        0.60        2.97      4.42 o
 -12   0   8     1260.37     1150.49     38.88 o
 -11   0   8     1500.38     1489.38     76.21 o
 -10   0   8      331.64      311.58     15.35 o
  -9   0   8      781.41      756.92     19.62 o
  -8   0   8      126.29      143.39      5.15 o
  -7   0   8        9.66       12.35      1.76 o
  -6   0   8     2188.33     2360.02     40.18 o
  -5   0   8      167.22      184.67      4.42 o
  -4   0   8      732.46      781.75     14.17 o
  -3   0   8      800.33      801.57     12.71 o
  -2   0   8       96.45       81.56      2.35 o
  -1   0   8     1317.85     1322.15     17.78 o
   0   0   8     2131.84     2259.47     33.01 o
   1   0   8     1322.85     1343.21     23.92 o
   2   0   8      152.56      186.79      3.71 o
   3   0   8      375.94      471.38      8.42 o
   4   0   8      389.39      411.86      7.30 o
   5   0   8     1300.83     1309.23     20.21 o
   6   0   8      751.59      893.08     17.40 o
   7   0   8      527.50      471.53      9.25 o
   8   0   8      537.88      531.07     10.39 o
   9   0   8       59.76       52.35      3.29 o
  10   0   8      305.14      297.34      7.60 o
  11   0   8       11.49       12.05      3.17 o
  12   0   8      147.54      140.70      6.63 o
  13   0   8       92.33       95.29      6.63 o
  14   0   8       10.59        2.43      4.08 o
  15   0   8       24.83       32.24      4.82 o
  16   0   8        1.86        7.96      7.83 o
  17   0   8       13.10       16.06      8.81 o
 -17   1   8        2.43        3.54      4.29 o
 -16   1   8       10.28       10.64      4.34 o
 -15   1   8        1.84        8.12      3.81 o
 -14   1   8        0.25        1.08      3.22 o
 -13   1   8      199.50      219.99     10.13 o
 -12   1   8      160.43      148.64      7.19 o
 -11   1   8        0.42        2.08      2.12 o
 -10   1   8        0.48        3.00      1.75 o
  -9   1   8      610.69      595.17     10.51 o
  -8   1   8       90.81       97.59      3.12 o
  -7   1   8      720.73      774.58     12.38 o
  -6   1   8      295.45      286.79      6.84 o
  -5   1   8      180.59      174.01      3.60 o
  -4   1   8      462.50      589.51      8.06 o
  -3   1   8     4377.53     4408.37     51.48 o
  -2   1   8      560.18      559.15      6.22 o
  -1   1   8     1314.23     1340.55     13.48 o
   0   1   8        0.70        2.29      0.53 o
   1   1   8     4909.55     4847.77     45.92 o
   2   1   8      564.67      554.39      5.94 o
   3   1   8       99.84       86.85      1.93 o
   4   1   8       81.90       74.28      2.35 o
   5   1   8     2202.74     2149.61     24.07 o
   6   1   8       85.97       63.72      2.81 o
   7   1   8       71.27       74.33      2.37 o
   8   1   8       11.77       19.29      1.71 o
   9   1   8       44.33       49.37      2.33 o
  10   1   8       39.05       36.77      2.50 o
  11   1   8       64.49       49.30      3.06 o
  12   1   8       68.21       60.92      3.32 o
  13   1   8        1.65        4.87      2.23 o
  14   1   8       31.20       31.45      2.97 o
  15   1   8        2.53        1.33      2.11 o
  16   1   8       10.58       18.16      3.26 o
  17   1   8        0.00       -3.55      5.24 o
 -17   2   8        9.44        5.33      6.21 o
 -16   2   8       10.59       10.62      4.72 o
 -15   2   8        1.53       -3.46      3.46 o
 -14   2   8       32.23       38.06      4.73 o
 -13   2   8        9.73        6.91      3.28 o
 -12   2   8      116.44      110.79      6.33 o
 -11   2   8      111.03      102.22      8.28 o
 -10   2   8        8.12        9.00      2.10 o
  -9   2   8        4.36        6.89      1.47 o
  -8   2   8     2018.27     2074.20     31.02 o
  -7   2   8      223.18      232.52      4.83 o
  -6   2   8      413.17      441.54      7.02 o
  -5   2   8      311.05      332.27      4.82 o
  -4   2   8      766.72      840.58     10.30 o
  -3   2   8        8.55        6.78      0.85 o
  -2   2   8      149.27      165.86      2.81 o
  -1   2   8      102.17       94.32      1.67 o
   0   2   8       53.61       53.14      1.60 o
   1   2   8     2612.94     2698.95     26.25 o
   2   2   8       60.86       62.18      1.74 o
   3   2   8        4.31        4.16      0.85 o
   4   2   8      536.18      614.66      7.66 o
   5   2   8      130.38      144.55      3.00 o
   6   2   8       35.00       29.52      1.99 o
   7   2   8       28.57       26.89      1.73 o
   8   2   8       34.45       33.92      2.03 o
   9   2   8      153.33      153.98      3.87 o
  10   2   8       74.76       66.43      3.07 o
  11   2   8       80.96       71.46      3.19 o
  12   2   8       23.18       22.70      2.40 o
  13   2   8       25.22       29.46      2.82 o
  14   2   8        9.58        5.88      2.38 o
  15   2   8        0.02        1.14      6.64 o
  16   2   8        2.34       -1.55      3.35 o
  17   2   8        1.78        1.30      5.63 o
 -17   3   8        2.26       -3.60      4.21 o
 -16   3   8       19.39       25.87      8.44 o
 -15   3   8        2.42       -2.08      5.22 o
 -14   3   8        0.18        3.40      3.45 o
 -13   3   8        3.37        3.85      3.33 o
 -12   3   8       12.53       12.46      3.72 o
 -11   3   8       17.82        8.79      3.25 o
 -10   3   8        1.00        7.68      2.35 o
  -9   3   8       95.57       87.86      4.04 o
  -8   3   8      150.71      149.08      3.93 o
  -7   3   8       28.17       34.04      2.99 o
  -6   3   8       56.16       48.70      2.22 o
  -5   3   8       14.50       16.35      1.23 o
  -4   3   8       45.43       34.73      1.37 o
  -3   3   8       15.26       15.16      0.89 o
  -2   3   8      153.88      164.01      2.78 o
  -1   3   8      346.28      307.31      4.77 o
   0   3   8       12.81       17.37      1.04 o
   1   3   8      285.54      314.57      5.76 o
   2   3   8       89.03      118.34      2.27 o
   3   3   8      433.47      459.40      7.68 o
   4   3   8       48.47       47.67      2.60 o
   5   3   8      425.21      447.68      6.26 o
   6   3   8      279.57      263.95      4.91 o
   7   3   8      441.13      442.82      6.51 o
   8   3   8       31.24       29.75      1.96 o
   9   3   8       42.67       42.75      2.47 o
  10   3   8        3.92        4.86      1.89 o
  11   3   8        2.18        0.17      1.97 o
  12   3   8       72.02       70.50      3.49 o
  13   3   8      127.02      139.74      4.59 o
  14   3   8        2.68        2.58      2.51 o
  15   3   8       15.03       30.06      4.79 o
  16   3   8        2.30        7.16      3.91 o
  17   3   8        7.07        9.42      3.69 o
 -16   4   8        0.05        3.78      4.19 o
 -15   4   8       16.30       21.37      7.76 o
 -14   4   8       15.06       11.01      4.30 o
 -13   4   8       37.50       40.99      5.32 o
 -12   4   8       20.71       19.59      4.23 o
 -11   4   8       26.82       17.48      3.93 o
 -10   4   8        6.63       12.40      3.52 o
  -9   4   8      431.09      424.68     10.40 o
  -8   4   8      169.54      156.95      4.89 o
  -7   4   8       32.21       32.58      2.08 o
  -6   4   8        2.10        2.68      1.21 o
  -5   4   8        0.05        0.68      1.24 o
  -4   4   8       49.08       44.16      1.56 o
  -3   4   8       48.61       44.11      1.64 o
  -2   4   8      356.43      361.51      4.99 o
  -1   4   8      312.18      316.62      4.53 o
   0   4   8      287.94      322.48      4.56 o
   1   4   8      209.56      228.26      4.04 o
   2   4   8      115.98      116.70      2.06 o
   3   4   8       24.99       29.55      1.36 o
   4   4   8      191.51      197.66      3.46 o
   5   4   8      255.79      252.85      4.26 o
   6   4   8       25.79       30.51      1.91 o
   7   4   8      134.56      135.97      3.57 o
   8   4   8        0.02       -1.64      1.64 o
   9   4   8       39.65       53.15      2.68 o
  10   4   8      308.24      303.41      6.17 o
  11   4   8      113.02      110.42      4.67 o
  12   4   8       27.45       24.60      3.02 o
  13   4   8      100.01       95.96      4.04 o
  14   4   8        0.07       -2.17      3.76 o
  15   4   8       11.83        3.21      4.72 o
  16   4   8        9.63       13.53      4.65 o
 -16   5   8        2.00        1.81      7.81 o
 -15   5   8       14.68       16.43      5.11 o
 -14   5   8        6.41       11.68      4.53 o
 -13   5   8        9.67        7.91      4.21 o
 -12   5   8       71.50       66.51      6.23 o
 -11   5   8       25.35       28.65      4.54 o
 -10   5   8        4.09        9.22      4.79 o
  -9   5   8       13.72       21.72      3.61 o
  -8   5   8       22.07       19.77      3.25 o
  -7   5   8       56.81       66.98      3.62 o
  -6   5   8        0.66        2.37      2.28 o
  -5   5   8        0.46        0.04      1.37 o
  -4   5   8        6.69        2.62      1.13 o
  -3   5   8      216.20      208.44      4.47 o
  -2   5   8      209.28      201.53      3.87 o
  -1   5   8        3.79        5.39      1.34 o
   0   5   8        7.80       10.53      1.29 o
   1   5   8       10.29       18.22      1.52 o
   2   5   8        5.80        5.28      0.92 o
   3   5   8       29.49       33.26      1.71 o
   4   5   8      311.56      326.48      4.55 o
   5   5   8      121.48      121.60      3.28 o
   6   5   8      179.40      187.04      3.76 o
   7   5   8      132.94      117.86      3.84 o
   8   5   8        0.00        2.01      2.48 o
   9   5   8       65.82       57.83      3.12 o
  10   5   8       21.09       22.26      2.78 o
  11   5   8       63.90       65.41      4.54 o
  12   5   8        4.27       -1.19      2.39 o
  13   5   8       29.53       33.99      8.29 o
  14   5   8        4.53        1.52      5.64 o
  15   5   8        9.72       12.27      4.75 o
  16   5   8        8.72       13.04      4.88 o
 -15   6   8        0.40        5.84      5.26 o
 -14   6   8        1.07        3.40      4.56 o
 -13   6   8       11.85       11.27      5.31 o
 -12   6   8       65.74       62.06      5.72 o
 -11   6   8       38.73       46.61      4.92 o
 -10   6   8      111.42      112.40      7.72 o
  -9   6   8       40.28       57.84      4.88 o
  -8   6   8       15.99       13.60      4.15 o
  -7   6   8      537.27      525.79     16.71 o
  -6   6   8      101.41       88.57      5.45 o
  -5   6   8        0.05        0.72      2.00 o
  -4   6   8      326.74      310.01      6.36 o
  -3   6   8      889.25      904.32     13.31 o
  -2   6   8        5.55        1.80      1.53 o
  -1   6   8       55.91       41.62      2.06 o
   0   6   8      387.67      379.19      6.27 o
   1   6   8      183.33      203.59      5.62 o
   2   6   8       11.88       14.23      1.42 o
   3   6   8      286.03      290.25      4.53 o
   4   6   8      185.65      188.22      3.91 o
   5   6   8        0.05       -0.19      1.51 o
   6   6   8       21.04       20.57      2.33 o
   7   6   8       35.81       35.75      2.71 o
   8   6   8        0.06       -1.89      1.89 o
   9   6   8        0.23       -2.13      2.13 o
  10   6   8       74.34       78.50      4.31 o
  11   6   8        3.22        8.53      2.71 o
  12   6   8       24.33       29.69      2.97 o
  13   6   8       10.02       22.46      6.43 o
  14   6   8       14.78       19.16     11.37 o
  15   6   8        3.91       17.68     12.48 o
 -14   7   8        0.81       10.44      6.20 o
 -13   7   8        2.52        8.54      4.37 o
 -12   7   8        8.80        8.17      4.17 o
 -11   7   8        8.81       19.01      4.48 o
 -10   7   8       63.34       59.84      6.84 o
  -9   7   8       15.58        9.65      4.57 o
  -8   7   8        8.83        8.42      4.35 o
  -7   7   8        2.32        4.54      4.29 o
  -6   7   8        5.16        8.87      4.15 o
  -5   7   8       62.72       61.98      7.53 o
  -4   7   8        2.88       -2.06      2.35 o
  -3   7   8       64.92       63.86      4.76 o
  -2   7   8      179.33      170.54      6.42 o
  -1   7   8       59.60       66.28      4.30 o
   0   7   8      113.71      115.95      6.53 o
   1   7   8        5.23        3.84      2.06 o
   2   7   8       13.48       13.23      1.59 o
   3   7   8       14.20       17.52      1.70 o
   4   7   8        2.99        2.42      1.55 o
   5   7   8        0.66       -1.08      1.71 o
   6   7   8       12.75       11.94      2.04 o
   7   7   8       20.31       18.42      2.35 o
   8   7   8        0.24       -0.33      2.67 o
   9   7   8        3.95        1.24      2.41 o
  10   7   8        3.25        0.88      2.83 o
  11   7   8       26.45       25.72      4.30 o
  12   7   8        2.50        2.20      5.75 o
  13   7   8       15.10       17.14      6.98 o
  14   7   8       37.85       45.73     11.19 o
 -12   8   8       30.22       51.67      7.44 o
 -11   8   8        0.13        1.24      4.89 o
 -10   8   8       21.05       30.18      6.17 o
  -9   8   8        3.08        3.97      4.86 o
  -8   8   8      150.21      153.45     10.24 o
  -7   8   8       66.74       70.56      7.38 o
  -6   8   8        3.97       -1.87      4.40 o
  -5   8   8        0.69       -2.12      4.31 o
  -4   8   8       35.91       32.54      4.85 o
  -3   8   8        0.78       -1.10      2.61 o
  -2   8   8        0.18       -2.23      2.44 o
  -1   8   8        0.23       -0.87      2.55 o
   0   8   8        3.46        4.41      3.17 o
   1   8   8       56.06       38.54      4.33 o
   2   8   8        2.99        0.60      1.78 o
   3   8   8      213.74      212.21      4.90 o
   4   8   8        9.81        5.32      2.30 o
   5   8   8       93.35      100.87      3.57 o
   6   8   8        0.59        0.46      2.27 o
   7   8   8       43.58       45.68      4.83 o
   8   8   8        6.78        3.21      3.84 o
   9   8   8        5.34        4.39      2.88 o
  10   8   8        2.30        2.45      3.07 o
  11   8   8       15.33        9.55      8.73 o
  12   8   8        6.72       19.77     10.43 o
 -10   9   8        1.77        4.96      7.40 o
  -9   9   8        9.71        6.38      5.59 o
  -8   9   8        5.79       10.74      8.57 o
  -7   9   8       41.06       35.33      6.82 o
  -6   9   8        3.84        0.59      4.97 o
  -5   9   8       14.23       11.84      6.77 o
  -4   9   8       19.34       15.01     17.38 o
  -3   9   8        2.60        3.69      4.79 o
  -2   9   8      200.77      196.58      9.57 o
  -1   9   8       91.93       87.11      7.03 o
   0   9   8        1.29        2.11      3.97 o
   1   9   8        0.78        0.11      3.70 o
   2   9   8        6.49       12.88      3.82 o
   3   9   8       81.58       86.28      4.03 o
   4   9   8       35.43       38.27      3.30 o
   5   9   8        2.95       11.81      2.95 o
   6   9   8       47.82       49.36      3.50 o
   7   9   8        9.54       17.27      3.20 o
   8   9   8       20.33       22.08      3.47 o
   9   9   8        0.02       -2.79      2.79 o
  10   9   8       40.17       61.17      9.44 o
  -8  10   8       49.19       43.18      7.81 o
  -7  10   8       15.87       18.87      9.80 o
  -6  10   8        0.46        0.34      5.88 o
  -5  10   8       36.17       25.28      7.05 o
  -4  10   8       22.03       24.69      6.86 o
  -3  10   8        0.25       -2.81      8.33 o
  -2  10   8       35.11       30.31      7.06 o
  -1  10   8        7.92       15.96      6.22 o
   0  10   8       31.31       19.77      5.26 o
   1  10   8       31.79       46.81      6.21 o
   2  10   8       18.13       31.42      7.85 o
   3  10   8        0.30       -2.65      4.33 o
   4  10   8      108.13      113.09      4.63 o
   5  10   8        6.82        9.15      3.05 o
   6  10   8       45.71       55.38      3.70 o
   7  10   8       15.68       19.38      3.48 o
   8  10   8       24.56       26.91      4.42 o
  -4  11   8       13.46       13.97      7.00 o
  -3  11   8        7.27        9.97      9.14 o
  -2  11   8       63.72       74.33     13.40 o
  -1  11   8       12.38        8.79      9.50 o
   0  11   8       12.34       10.19      9.64 o
   1  11   8        0.31       -4.75      8.76 o
   2  11   8       30.25       36.92      8.68 o
   3  11   8       20.28       37.05      6.50 o
   4  11   8       68.41       82.85      8.05 o
 -17   1   9        4.52       -0.33      4.07 o
 -16   1   9       15.99       13.49      4.91 o
 -15   1   9        5.43        6.81      6.40 o
 -14   1   9       59.86       53.39      5.14 o
 -13   1   9      104.95      112.85     11.22 o
 -12   1   9       37.00       33.49      5.60 o
 -11   1   9      172.89      179.20      9.87 o
 -10   1   9       74.47       85.80      3.44 o
  -9   1   9      170.85      154.04      4.16 o
  -8   1   9       11.98        8.59      1.48 o
  -7   1   9      358.30      368.31      6.55 o
  -6   1   9        4.02        3.74      1.37 o
  -5   1   9      831.37      923.06     13.42 o
  -4   1   9      288.32      321.10      5.13 o
  -3   1   9      192.46      197.33      2.92 o
  -2   1   9      361.93      406.18      4.88 o
  -1   1   9        7.86        7.72      0.74 o
   0   1   9        0.41        1.97      1.02 o
   1   1   9        4.41       11.45      0.98 o
   2   1   9       64.86       70.90      1.60 o
   3   1   9      776.65      779.32      9.47 o
   4   1   9       27.17       39.74      1.58 o
   5   1   9       58.98       65.00      2.21 o
   6   1   9        6.21        3.76      1.07 o
   7   1   9        0.15       -0.67      1.09 o
   8   1   9      371.66      365.86      5.83 o
   9   1   9        6.69        6.09      1.69 o
  10   1   9      123.49      116.89      3.90 o
  11   1   9        0.22       -0.58      2.15 o
  12   1   9      108.07      107.12      4.30 o
  13   1   9        3.32       -2.08      2.43 o
  14   1   9       72.77       75.68      3.95 o
  15   1   9       10.81        7.48      2.57 o
  16   1   9        0.53        2.93      3.63 o
  17   1   9        2.02        7.04      3.28 o
 -17   2   9        0.04       -0.88      3.89 o
 -16   2   9       16.22       20.17      4.63 o
 -15   2   9        6.75        4.74      3.72 o
 -14   2   9        3.66        6.31      3.87 o
 -13   2   9       67.25       70.07      5.22 o
 -12   2   9        1.64       -0.76      2.63 o
 -11   2   9       52.18       47.17      3.31 o
 -10   2   9      274.63      279.71     11.41 o
  -9   2   9      173.69      172.97      4.61 o
  -8   2   9      521.76      536.06      8.47 o
  -7   2   9      237.62      264.27      4.77 o
  -6   2   9       46.50       38.74      1.47 o
  -5   2   9      221.02      203.63      3.36 o
  -4   2   9       36.83       42.90      1.48 o
  -3   2   9     1366.02     1461.51     16.91 o
  -2   2   9     1240.04     1207.78     13.33 o
  -1   2   9        0.64        1.52      0.62 o
   0   2   9      771.50      810.94      9.43 o
   1   2   9      656.62      736.04      8.84 o
   2   2   9       24.70       32.35      1.51 o
   3   2   9     1102.82     1174.78     12.58 o
   4   2   9      409.47      426.56      5.88 o
   5   2   9        0.02        0.72      0.90 o
   6   2   9      258.17      262.13      4.64 o
   7   2   9       47.47       51.60      2.35 o
   8   2   9       44.31       34.76      2.13 o
   9   2   9      163.53      143.28      3.87 o
  10   2   9       44.66       45.45      2.81 o
  11   2   9       36.75       39.15      3.11 o
  12   2   9        2.09        1.03      2.05 o
  13   2   9        3.68        0.60      2.22 o
  14   2   9       17.75       21.96      2.88 o
  15   2   9        4.65        3.34      2.41 o
  16   2   9       22.93       27.78      5.57 o
  17   2   9        0.00       -2.00      2.75 o
 -17   3   9        0.59       -2.70      4.45 o
 -16   3   9        0.83       -1.49      4.03 o
 -15   3   9        0.24        1.64      3.79 o
 -14   3   9       21.16       30.84      7.70 o
 -13   3   9        6.31        3.96      4.39 o
 -12   3   9        0.64        2.24      3.00 o
 -11   3   9       44.46       37.95      5.86 o
 -10   3   9      606.55      546.39     17.67 o
  -9   3   9        0.53        2.54      1.73 o
  -8   3   9      293.46      282.56      5.65 o
  -7   3   9      316.42      298.34      5.71 o
  -6   3   9       35.30       45.32      1.87 o
  -5   3   9      283.06      317.09      5.07 o
  -4   3   9      585.35      596.65      7.58 o
  -3   3   9       81.27       68.64      2.02 o
  -2   3   9      781.53      717.25      8.14 o
  -1   3   9        0.04       -0.72      0.72 o
   0   3   9      196.29      217.49      3.40 o
   1   3   9        9.41       18.22      1.25 o
   2   3   9     1626.16     1678.90     15.13 o
   3   3   9      134.20      138.12      2.69 o
   4   3   9      187.44      183.33      3.71 o
   5   3   9        3.70        4.56      1.35 o
   6   3   9      336.34      345.24      5.49 o
   7   3   9       39.02       28.15      3.07 o
   8   3   9      633.31      631.57      8.75 o
   9   3   9       98.93       86.94      3.16 o
  10   3   9      952.21      925.48     11.99 o
  11   3   9      275.55      299.80      6.31 o
  12   3   9        1.21        2.94      2.31 o
  13   3   9       72.64       76.39      4.28 o
  14   3   9       29.13       27.68      2.95 o
  15   3   9       29.94       43.07      5.42 o
  16   3   9       13.02       12.59      6.32 o
  17   3   9        0.48        4.06      4.11 o
 -16   4   9        2.58        7.07      4.34 o
 -15   4   9       25.84       19.06      4.97 o
 -14   4   9        7.72        8.12      4.05 o
 -13   4   9        0.19       -0.59      3.52 o
 -12   4   9       13.01        7.80      5.44 o
 -11   4   9      123.07      107.94      6.60 o
 -10   4   9        6.00        5.40      5.22 o
  -9   4   9       68.17       78.01      6.27 o
  -8   4   9        0.44        0.23      1.75 o
  -7   4   9       50.44       54.03      2.56 o
  -6   4   9       17.05       21.17      1.93 o
  -5   4   9       10.97       11.36      1.43 o
  -4   4   9      108.52      122.13      2.98 o
  -3   4   9       21.09       16.90      1.21 o
  -2   4   9      200.74      201.75      3.70 o
  -1   4   9       15.95       24.84      1.38 o
   0   4   9      112.40      123.31      2.64 o
   1   4   9        1.97        2.67      0.96 o
   2   4   9        5.98        5.83      0.84 o
   3   4   9     1736.21     1713.67     20.91 o
   4   4   9        0.70       -0.63      1.02 o
   5   4   9      230.00      232.30      4.01 o
   6   4   9      631.08      621.76      7.95 o
   7   4   9       50.09       49.31      2.42 o
   8   4   9       32.85       36.28      2.58 o
   9   4   9      117.51      116.18      3.95 o
  10   4   9        3.69        5.04      2.10 o
  11   4   9       30.42       37.41      3.52 o
  12   4   9        4.10        2.53      2.57 o
  13   4   9        2.42       -1.43      2.62 o
  14   4   9        2.07        2.33      2.83 o
  15   4   9       17.11       20.34      4.99 o
  16   4   9        3.57        7.88      4.65 o
 -15   5   9        7.53        4.09      4.83 o
 -14   5   9        0.30       -4.16      4.16 o
 -13   5   9        0.05        3.53      4.13 o
 -12   5   9        3.56       -0.89      3.58 o
 -11   5   9       56.18       55.78      5.61 o
 -10   5   9       36.28       34.04      4.06 o
  -9   5   9      279.00      279.96      9.07 o
  -8   5   9      307.80      283.83      9.01 o
  -7   5   9        2.49       -0.15      2.74 o
  -6   5   9        8.51        3.66      1.73 o
  -5   5   9      128.76      113.08      4.24 o
  -4   5   9      167.76      159.66      3.46 o
  -3   5   9       44.79       50.82      2.19 o
  -2   5   9       35.86       33.60      1.81 o
  -1   5   9       81.41       74.82      2.47 o
   0   5   9       59.45       62.08      2.06 o
   1   5   9      592.18      617.26      7.91 o
   2   5   9      591.89      590.16      6.83 o
   3   5   9      120.93      139.09      2.58 o
   4   5   9       22.89       23.07      1.39 o
   5   5   9       29.25       30.47      1.76 o
   6   5   9       10.13       18.33      1.66 o
   7   5   9       92.73       91.08      3.44 o
   8   5   9       92.01       96.10      3.62 o
   9   5   9        1.22       -0.16      2.00 o
  10   5   9       16.82       12.84      2.42 o
  11   5   9       35.77       44.17      3.68 o
  12   5   9        1.35       -0.75      2.62 o
  13   5   9       41.79       34.44      3.46 o
  14   5   9       15.09       16.09      6.32 o
  15   5   9       20.61       23.26      9.79 o
 -15   6   9        5.91        2.71      4.95 o
 -14   6   9        5.27        3.74      6.17 o
 -13   6   9        3.24        5.30      3.81 o
 -12   6   9       88.49       98.19      6.63 o
 -11   6   9        7.25        9.46      3.78 o
 -10   6   9       43.65       46.54      4.73 o
  -9   6   9        8.14       12.82      4.11 o
  -8   6   9       24.06       29.03      4.70 o
  -7   6   9      137.29      129.06      8.18 o
  -6   6   9       29.05       26.19      4.58 o
  -5   6   9      468.67      478.41     10.69 o
  -4   6   9      186.24      187.07      5.51 o
  -3   6   9       35.53       36.25      3.68 o
  -2   6   9       17.35       18.33      2.34 o
  -1   6   9      362.03      370.56      6.82 o
   0   6   9        0.06       -1.76      1.76 o
   1   6   9      698.32      681.52     11.02 o
   2   6   9       21.53       27.05      1.65 o
   3   6   9        3.57        4.40      1.43 o
   4   6   9       12.28        6.60      1.54 o
   5   6   9        4.79        0.41      1.46 o
   6   6   9        2.73        1.79      1.95 o
   7   6   9      238.75      234.47      5.57 o
   8   6   9       35.73       31.60      2.76 o
   9   6   9       73.56       68.63      3.46 o
  10   6   9        1.07       -0.56      2.33 o
  11   6   9       13.12       16.02      3.16 o
  12   6   9        2.01        1.51      2.68 o
  13   6   9       10.56        6.33      5.84 o
  14   6   9        2.88        4.94      8.73 o
  15   6   9        4.09       13.45      9.28 o
 -13   7   9       66.95       79.54     10.35 o
 -12   7   9       57.22       73.98      6.45 o
 -11   7   9        1.60       -0.59      4.26 o
 -10   7   9        1.45       -0.62      4.31 o
  -9   7   9        0.18       -0.94      4.06 o
  -8   7   9       41.45       50.00      6.12 o
  -7   7   9        2.91        2.51      3.94 o
  -6   7   9       58.70       64.64      6.97 o
  -5   7   9       35.53       37.78      5.46 o
  -4   7   9        3.69        0.75      3.29 o
  -3   7   9       20.18       15.03      4.11 o
  -2   7   9      244.08      251.09      7.85 o
  -1   7   9      890.52      855.06     16.83 o
   0   7   9      417.42      430.82     10.63 o
   1   7   9        6.90       -1.09      2.46 o
   2   7   9       14.75       12.71      2.65 o
   3   7   9       55.56       59.78      2.60 o
   4   7   9       20.65       17.96      1.94 o
   5   7   9        6.82        1.79      1.81 o
   6   7   9       13.40       15.13      2.21 o
   7   7   9       10.99        7.67      2.12 o
   8   7   9       43.91       45.52      3.36 o
   9   7   9       10.24        8.30      3.07 o
  10   7   9        8.64       11.37      2.99 o
  11   7   9        0.43        1.78      2.86 o
  12   7   9       46.10       47.60      4.80 o
  13   7   9       34.84       34.71     11.64 o
 -12   8   9        1.50        0.35      5.35 o
 -11   8   9        0.06        0.44      5.97 o
 -10   8   9       11.11       13.99      5.40 o
  -9   8   9        0.72       -1.25      5.12 o
  -8   8   9       26.10       22.80      5.84 o
  -7   8   9       24.11       25.37      5.98 o
  -6   8   9       33.88       39.70      6.31 o
  -5   8   9       56.01       56.98     15.21 o
  -4   8   9       28.88       18.60      5.27 o
  -3   8   9        0.72       -0.23      2.72 o
  -2   8   9       31.04       34.47      3.79 o
  -1   8   9        2.24       -0.40      2.73 o
   0   8   9       57.93       59.18      4.54 o
   1   8   9      103.43       99.42      5.49 o
   2   8   9        3.11       -1.68      2.71 o
   3   8   9        2.91        5.30      1.69 o
   4   8   9       46.48       50.72      3.15 o
   5   8   9        0.08        0.33      2.05 o
   6   8   9        7.20        7.63      2.29 o
   7   8   9        4.28        2.05      2.38 o
   8   8   9       23.92       13.52      3.17 o
   9   8   9        2.15       -2.66      2.78 o
  10   8   9       13.18       18.56      3.40 o
  11   8   9       61.19       64.47      4.28 o
  12   8   9       20.95       12.41      9.86 o
 -10   9   9        1.82        3.59      5.63 o
  -9   9   9        0.81       -1.93      6.36 o
  -8   9   9       16.20       23.44      8.31 o
  -7   9   9       13.21       14.86      5.82 o
  -6   9   9       27.03       24.44      6.25 o
  -5   9   9        7.49        4.90      4.94 o
  -4   9   9       17.07       21.43      6.17 o
  -3   9   9        5.19        7.10      5.07 o
  -2   9   9       11.91       16.25      5.70 o
  -1   9   9        1.80        0.01      4.16 o
   0   9   9        0.58        2.16      4.15 o
   1   9   9       57.54       58.49      6.15 o
   2   9   9       59.36       47.90      5.92 o
   3   9   9        0.19       -1.43      3.62 o
   4   9   9        9.95        4.96      2.72 o
   5   9   9       83.13      100.79      4.25 o
   6   9   9        7.41       12.99      2.84 o
   7   9   9       37.97       49.78      5.38 o
   8   9   9        0.19       -2.94      2.94 o
   9   9   9        6.64        8.11      3.28 o
  10   9   9        6.54        8.62      3.05 o
  -7  10   9        1.20        5.50      5.82 o
  -6  10   9        0.15        1.49      5.81 o
  -5  10   9        1.16       -2.02      5.32 o
  -4  10   9        9.90        2.02      5.37 o
  -3  10   9        6.97       -1.32      5.44 o
  -2  10   9       18.13       27.47      7.12 o
  -1  10   9        4.60       -1.02      5.77 o
   0  10   9        3.82       10.52      6.04 o
   1  10   9        1.19        3.80      4.88 o
   2  10   9        0.61        0.41      5.61 o
   3  10   9       22.20       20.02      8.96 o
   4  10   9       25.21       36.06      6.25 o
   5  10   9        5.16        6.14      2.74 o
   6  10   9        1.18        1.02      4.25 o
   7  10   9        2.09        0.65      2.79 o
  -3  11   9        1.38        3.81      6.51 o
  -2  11   9       11.00       18.86     10.21 o
  -1  11   9        0.04       -0.69      9.09 o
   0  11   9        1.08       -2.61      8.07 o
   1  11   9       70.50       54.01     12.93 o
   2  11   9       45.34       61.67     13.23 o
   3  11   9       15.30       19.49      7.21 o
 -17   0  10       11.68        2.03      6.01 o
 -16   0  10        0.74       -2.31      5.00 o
 -15   0  10       39.37       26.30      6.40 o
 -14   0  10       32.71       21.33      5.60 o
 -13   0  10        0.01       -3.68      3.79 o
 -12   0  10      166.82      170.07     10.46 o
 -11   0  10        1.08        1.43      3.46 o
 -10   0  10      117.68       90.93      6.08 o
  -9   0  10      328.31      313.14      8.90 o
  -8   0  10       14.75       20.87      4.08 o
  -7   0  10      196.27      203.22      5.85 o
  -6   0  10      564.87      596.86     13.40 o
  -5   0  10        0.42        2.40      1.04 o
  -4   0  10      239.50      240.63      6.06 o
  -3   0  10      228.79      234.52      5.80 o
  -2   0  10     6788.08     6930.78     88.11 o
  -1   0  10      243.39      265.22      5.10 o
   0   0  10     2914.07     2967.76     43.25 o
   1   0  10     1220.86     1269.76     23.84 o
   2   0  10     1295.75     1424.39     22.05 o
   3   0  10     1206.68     1293.81     18.03 o
   4   0  10      358.86      332.08      9.63 o
   5   0  10       16.47       19.19      2.40 o
   6   0  10        7.26        6.71      2.10 o
   7   0  10      257.02      221.95      6.89 o
   8   0  10      266.90      233.36      6.37 o
   9   0  10      971.25      945.91     16.85 o
  10   0  10       29.26       21.63      3.24 o
  11   0  10      618.93      576.20     27.43 o
  12   0  10       94.29      106.17      6.09 o
  13   0  10      118.54      119.03      6.61 o
  14   0  10        0.67        5.31      4.86 o
  15   0  10       77.29       90.20      7.26 o
  16   0  10        8.02        3.96      3.41 o
  17   0  10        5.87        0.62      5.94 o
 -17   1  10        0.17        5.83      4.16 o
 -16   1  10        2.19        0.46      3.80 o
 -15   1  10        4.59        7.41      3.90 o
 -14   1  10        1.73        2.74      3.34 o
 -13   1  10      125.03      100.46      6.04 o
 -12   1  10       49.49       51.53      7.00 o
 -11   1  10        5.58        2.41      2.33 o
 -10   1  10      184.11      173.15      4.68 o
  -9   1  10        0.41        2.69      1.34 o
  -8   1  10      196.22      198.78      5.87 o
  -7   1  10       57.83       54.37      1.93 o
  -6   1  10       19.44       22.97      2.37 o
  -5   1  10      144.08      195.67      8.09 o
  -4   1  10      509.11      569.96      8.15 o
  -3   1  10      197.31      213.04      3.05 o
  -2   1  10      780.76      787.40      8.59 o
  -1   1  10     1269.74     1262.81     13.00 o
   0   1  10      691.32      743.82      8.28 o
   1   1  10     3353.41     3516.15     36.24 o
   2   1  10      257.30      236.19      3.55 o
   3   1  10     2059.54     2200.88     23.05 o
   4   1  10     1048.52     1175.60     13.16 o
   5   1  10        1.52        2.79      1.02 o
   6   1  10     1070.98     1067.81     13.31 o
   7   1  10      506.60      470.94      7.29 o
   8   1  10        0.42       -0.76      1.46 o
   9   1  10      444.74      428.44      6.79 o
  10   1  10      456.26      441.00      7.73 o
  11   1  10       62.53       55.17      3.78 o
  12   1  10       13.85       10.97      2.57 o
  13   1  10       27.65       24.12      3.16 o
  14   1  10        3.89        4.43      2.64 o
  15   1  10        8.64       10.32      2.85 o
  16   1  10        1.75       -0.14      2.47 o
  17   1  10        0.84       -2.05      2.92 o
 -17   2  10        0.00       -7.77      9.09 o
 -16   2  10        0.23       -3.58      3.58 o
 -15   2  10        6.01       10.29      3.83 o
 -14   2  10       31.03       37.01     10.54 o
 -13   2  10       21.78       20.57      5.49 o
 -12   2  10       47.33       37.75      3.98 o
 -11   2  10       16.98       14.52      4.43 o
 -10   2  10        3.29        1.13      2.30 o
  -9   2  10      180.88      169.98      4.45 o
  -8   2  10      264.71      256.16      5.39 o
  -7   2  10      293.43      290.32      5.00 o
  -6   2  10        3.12        1.19      1.29 o
  -5   2  10      245.62      250.31      4.44 o
  -4   2  10       19.19       15.61      1.25 o
  -3   2  10     1909.51     2131.86     24.07 o
  -2   2  10       29.27       29.60      1.30 o
  -1   2  10      859.93      871.91      9.02 o
   0   2  10       22.43       33.36      1.39 o
   1   2  10      102.54       89.78      2.29 o
   2   2  10      160.53      179.55      3.12 o
   3   2  10      124.70      121.58      2.77 o
   4   2  10       45.31       44.47      1.65 o
   5   2  10      229.97      232.66      4.37 o
   6   2  10       69.26       64.77      2.72 o
   7   2  10       18.04       17.71      1.72 o
   8   2  10     1493.39     1415.21     16.31 o
   9   2  10      151.04      134.74      3.91 o
  10   2  10      656.33      619.22      9.75 o
  11   2  10      567.54      545.21      9.95 o
  12   2  10       16.80       28.15      2.70 o
  13   2  10       34.33       34.65      3.10 o
  14   2  10       28.18       39.38      3.47 o
  15   2  10       13.34       11.14      2.89 o
  16   2  10        2.96       -1.06      2.68 o
  17   2  10        0.83        2.40      3.90 o
 -16   3  10        0.62       -1.13      3.85 o
 -15   3  10       31.36       26.32      4.60 o
 -14   3  10        7.66        5.51      3.51 o
 -13   3  10        0.49        3.38      3.19 o
 -12   3  10      158.44      145.60      7.92 o
 -11   3  10       71.17       57.80      4.61 o
 -10   3  10        0.19        2.74      1.89 o
  -9   3  10       57.22       55.67      3.13 o
  -8   3  10      170.32      164.12      7.86 o
  -7   3  10       77.29       76.12      2.52 o
  -6   3  10       10.75       11.44      1.35 o
  -5   3  10       16.32        9.93      1.25 o
  -4   3  10      165.61      168.91      3.26 o
  -3   3  10      343.25      352.71      5.18 o
  -2   3  10       17.18       21.75      1.54 o
  -1   3  10      327.38      285.79      4.17 o
   0   3  10       26.14       25.17      1.46 o
   1   3  10      381.93      421.13      5.97 o
   2   3  10      268.58      291.65      4.61 o
   3   3  10       14.74       15.55      1.06 o
   4   3  10      538.04      558.27      7.28 o
   5   3  10       40.42       40.38      2.30 o
   6   3  10      433.45      427.94      6.40 o
   7   3  10        0.05       -1.07      1.52 o
   8   3  10       38.79       40.79      4.30 o
   9   3  10      137.76      127.92      4.49 o
  10   3  10       40.63       37.87      2.82 o
  11   3  10       82.09       83.89      3.95 o
  12   3  10       13.19       19.18      3.03 o
  13   3  10        2.43        1.60      2.62 o
  14   3  10       16.64       12.33      3.21 o
  15   3  10       10.72        5.58      2.73 o
  16   3  10        3.15       -2.22      3.98 o
 -16   4  10       30.04       35.47      5.57 o
 -15   4  10        0.01        2.75      3.65 o
 -14   4  10        5.94       10.75      4.13 o
 -13   4  10       24.68       27.00      4.52 o
 -12   4  10      105.95       88.43      6.33 o
 -11   4  10       27.56       27.81      4.11 o
 -10   4  10        0.88        2.39      3.43 o
  -9   4  10       59.21       43.03      4.51 o
  -8   4  10        5.98        6.04      1.96 o
  -7   4  10       80.71       82.53      4.01 o
  -6   4  10       41.59       42.51      3.04 o
  -5   4  10      189.41      208.92      4.48 o
  -4   4  10        0.15        0.02      1.15 o
  -3   4  10       63.68       59.70      2.15 o
  -2   4  10       11.41       11.47      1.17 o
  -1   4  10       90.17       81.46      2.54 o
   0   4  10        3.89        7.15      1.10 o
   1   4  10       58.38       59.54      2.10 o
   2   4  10      154.96      171.10      3.21 o
   3   4  10       18.15       20.85      1.17 o
   4   4  10      420.29      430.76      6.19 o
   5   4  10       23.39       21.50      1.65 o
   6   4  10      101.87       98.74      3.10 o
   7   4  10       74.00       65.14      2.74 o
   8   4  10      284.27      283.33      5.91 o
   9   4  10      236.62      222.09      6.37 o
  10   4  10      149.00      158.67      4.76 o
  11   4  10       14.71       18.80      2.81 o
  12   4  10        3.80        1.26      2.62 o
  13   4  10        0.15        0.11      2.63 o
  14   4  10       22.21       27.77      3.51 o
  15   4  10       13.27       30.21      7.24 o
  16   4  10        8.40        8.38      4.90 o
 -15   5  10       11.43        8.92      4.66 o
 -14   5  10        3.45       -3.24      4.06 o
 -13   5  10        4.85        5.80      4.13 o
 -12   5  10        5.64        5.58      3.41 o
 -11   5  10       74.11       82.49      5.39 o
 -10   5  10      186.39      161.10      6.95 o
  -9   5  10       99.80       90.95      8.23 o
  -8   5  10       37.86       42.48      4.59 o
  -7   5  10      283.04      265.49     10.14 o
  -6   5  10       49.44       61.02      3.89 o
  -5   5  10      325.03      349.35      6.70 o
  -4   5  10      226.36      209.10      4.98 o
  -3   5  10       35.55       39.90      3.34 o
  -2   5  10        1.46        0.56      1.16 o
  -1   5  10      131.88      140.87      3.92 o
   0   5  10      101.13       85.38      3.22 o
   1   5  10       15.59       22.30      1.70 o
   2   5  10      142.14      167.28      4.18 o
   3   5  10       63.08       64.67      2.03 o
   4   5  10        4.54        1.31      1.08 o
   5   5  10       73.71       76.31      2.44 o
   6   5  10        7.92       13.35      1.62 o
   7   5  10      101.28       99.70      3.19 o
   8   5  10      242.57      245.71      7.29 o
   9   5  10        8.24        3.29      2.64 o
  10   5  10        7.12        4.20      2.23 o
  11   5  10       15.85       20.67      3.21 o
  12   5  10        4.29        0.87      2.77 o
  13   5  10        7.23        6.60      3.20 o
  14   5  10        7.05       12.42      3.76 o
  15   5  10        0.01        2.25      6.20 o
 -14   6  10        1.40        0.18      3.81 o
 -13   6  10        0.96        9.55      4.00 o
 -12   6  10        4.90        7.13      3.75 o
 -11   6  10       33.79       31.11      5.55 o
 -10   6  10       14.89       21.47      4.56 o
  -9   6  10       35.72       35.84      6.34 o
  -8   6  10       61.16       57.66      8.29 o
  -7   6  10       69.06       63.42     11.45 o
  -6   6  10      198.01      202.05      9.52 o
  -5   6  10       37.41       38.27      4.85 o
  -4   6  10      216.39      214.78      5.94 o
  -3   6  10      809.91      781.84     13.27 o
  -2   6  10        7.43        8.81      2.17 o
  -1   6  10      447.28      406.06      8.15 o
   0   6  10      439.25      423.38      8.86 o
   1   6  10       56.04       68.95      3.32 o
   2   6  10        1.73        3.55      1.81 o
   3   6  10       36.37       35.90      1.79 o
   4   6  10      180.15      196.50      4.00 o
   5   6  10        5.33        8.50      1.69 o
   6   6  10       57.88       68.06      3.25 o
   7   6  10       85.48      101.10      4.35 o
   8   6  10        5.61        6.86      2.31 o
   9   6  10        1.00        4.04      2.25 o
  10   6  10        1.77        0.79      2.57 o
  11   6  10       69.62       68.90      4.42 o
  12   6  10       89.58       98.47      4.85 o
  13   6  10        7.90        5.73      2.92 o
  14   6  10        2.20        5.20      6.42 o
 -13   7  10        6.07        3.71      9.02 o
 -12   7  10        1.73        9.79      5.01 o
 -11   7  10       15.75       27.59      5.60 o
 -10   7  10        0.73        0.39      4.28 o
  -9   7  10        9.53        7.18      6.03 o
  -8   7  10        0.01        6.29      4.10 o
  -7   7  10       10.34        6.72      4.25 o
  -6   7  10        0.00        1.41      3.86 o
  -5   7  10       35.79       31.70      5.19 o
  -4   7  10        0.99       -2.67      2.67 o
  -3   7  10       78.27       77.66      4.60 o
  -2   7  10       50.49       39.68      3.78 o
  -1   7  10       21.45       15.66      3.20 o
   0   7  10       81.78       84.65      4.84 o
   1   7  10       10.79        9.91      3.03 o
   2   7  10        2.11       -2.52      2.52 o
   3   7  10       42.86       43.41      3.29 o
   4   7  10        4.93        2.04      1.68 o
   5   7  10       68.94       64.81      3.10 o
   6   7  10        2.44        4.03      2.26 o
   7   7  10       41.51       40.24      2.90 o
   8   7  10        0.45       -0.08      2.29 o
   9   7  10        0.25       -2.53      2.66 o
  10   7  10       59.40       70.08      4.33 o
  11   7  10        5.04        3.84      3.30 o
  12   7  10        8.88        8.18      4.85 o
  13   7  10        3.28        7.58      9.86 o
 -12   8  10        0.16       -0.31      5.30 o
 -11   8  10       14.03       22.28      6.28 o
 -10   8  10        0.40       -3.56      4.46 o
  -9   8  10        0.10        0.79      5.75 o
  -8   8  10       55.64       61.11      7.15 o
  -7   8  10        0.50        3.44      4.89 o
  -6   8  10       49.68       43.44      6.43 o
  -5   8  10       16.94       21.23      5.36 o
  -4   8  10        4.69        2.89      4.68 o
  -3   8  10        3.89       -0.97      3.62 o
  -2   8  10        0.35       -2.75      2.75 o
  -1   8  10      216.50      234.89     11.78 o
   0   8  10        1.47        6.17      2.99 o
   1   8  10        3.37       -0.63      2.98 o
   2   8  10       10.29        4.90      3.13 o
   3   8  10        0.95       -2.89      2.89 o
   4   8  10       29.24       26.54      2.31 o
   5   8  10        6.34        3.76      2.11 o
   6   8  10        7.69        6.67      2.24 o
   7   8  10       14.79       11.38      2.93 o
   8   8  10       16.50       11.65      2.97 o
   9   8  10        1.18        2.40      3.01 o
  10   8  10        1.34       -2.38      3.02 o
  11   8  10        3.91        8.05      3.57 o
  12   8  10        4.72       13.40     10.08 o
 -10   9  10        2.05       11.28      5.72 o
  -9   9  10        1.46        0.68      5.14 o
  -8   9  10       26.11       18.15      6.05 o
  -7   9  10        7.74       -1.80      4.94 o
  -6   9  10        2.53        0.60      5.18 o
  -5   9  10        2.67        0.97     10.52 o
  -4   9  10        4.17        7.67      5.29 o
  -3   9  10       52.78       47.74      7.11 o
  -2   9  10        1.22        4.32      5.23 o
  -1   9  10      158.57      138.95     10.13 o
   0   9  10      117.44      126.15      8.12 o
   1   9  10       46.17       44.50      5.95 o
   2   9  10       73.09       76.78      6.97 o
   3   9  10       12.29        6.99      5.80 o
   4   9  10       11.14        7.18      4.75 o
   5   9  10       15.92       17.26      2.60 o
   6   9  10        7.86       10.30      2.69 o
   7   9  10        0.06       -2.52      2.52 o
   8   9  10        4.40        1.78      2.50 o
   9   9  10        4.42        1.36      3.26 o
  10   9  10        1.10        2.98      3.27 o
  -7  10  10       21.85       15.62      6.53 o
  -6  10  10       17.62       17.03      6.71 o
  -5  10  10        5.93       -2.21      5.32 o
  -4  10  10       32.57       37.05     10.76 o
  -3  10  10        1.00        1.05      5.55 o
  -2  10  10        1.08        1.96      6.44 o
  -1  10  10       62.46       73.59      8.89 o
   0  10  10        5.97       22.61      6.58 o
   1  10  10       51.82       55.93      8.35 o
   2  10  10       81.18       97.97      9.94 o
   3  10  10        5.05       10.77     13.98 o
   4  10  10       41.57       52.97      8.70 o
   5  10  10      156.89      170.49      9.66 o
   6  10  10       19.14       25.76      4.19 o
   7  10  10       14.21       14.79      3.35 o
  -1  11  10       76.44      101.45     15.02 o
   0  11  10        4.61       -8.07      8.15 o
   1  11  10        8.22        9.03      9.31 o
 -17   1  11       18.20       21.42      4.97 o
 -16   1  11        0.06       -0.27      3.51 o
 -15   1  11        0.98       -0.86      3.31 o
 -14   1  11       67.61       66.06      5.34 o
 -13   1  11        0.09       -2.49      2.76 o
 -12   1  11        1.21       -1.05      2.46 o
 -11   1  11       43.65       45.52      2.95 o
 -10   1  11       32.71       28.38      2.08 o
  -9   1  11      253.78      237.23      5.12 o
  -8   1  11       13.07       13.85      1.66 o
  -7   1  11       52.63       52.86      7.23 o
  -6   1  11       18.47       15.54      2.70 o
  -5   1  11       69.89       79.79      6.59 o
  -4   1  11       33.80       23.03      1.08 o
  -3   1  11     1273.44     1282.86     13.30 o
  -2   1  11      309.66      368.29      4.76 o
  -1   1  11      381.62      425.52      5.28 o
   0   1  11       54.31       50.41      1.59 o
   1   1  11     1081.30     1204.52     13.59 o
   2   1  11       90.94       73.22      1.94 o
   3   1  11       21.05       15.00      1.14 o
   4   1  11       11.50       17.99      1.30 o
   5   1  11      438.94      446.07      6.65 o
   6   1  11        9.67       10.37      1.43 o
   7   1  11      138.21      132.53      4.75 o
   8   1  11      304.67      304.92      5.45 o
   9   1  11       94.08       91.78      3.23 o
  10   1  11      702.55      699.89      9.84 o
  11   1  11       32.36       33.59      4.15 o
  12   1  11        1.75       -2.34      2.44 o
  13   1  11       15.17        6.51      2.74 o
  14   1  11        2.62        6.56      3.06 o
  15   1  11       22.24       29.88      3.44 o
  16   1  11       15.39       20.51      5.01 o
  17   1  11        0.89        2.80      2.60 o
 -17   2  11        0.08       -4.65      4.65 o
 -16   2  11        0.36       -1.50      3.95 o
 -15   2  11       19.63       14.36      4.21 o
 -14   2  11       14.62       23.20      7.11 o
 -13   2  11       27.81       35.27      4.15 o
 -12   2  11       20.63       17.92      3.29 o
 -11   2  11      132.25      119.26      7.47 o
 -10   2  11        5.84        7.41      1.79 o
  -9   2  11      197.58      185.44      4.51 o
  -8   2  11        0.09        1.53      1.09 o
  -7   2  11       43.50       43.99      2.99 o
  -6   2  11        7.95        6.29      2.60 o
  -5   2  11      962.71      957.80     15.79 o
  -4   2  11      323.47      340.86      5.08 o
  -3   2  11        8.16        6.84      1.00 o
  -2   2  11       69.37       93.86      2.18 o
  -1   2  11      307.84      348.41      4.62 o
   0   2  11      934.06     1020.24     11.75 o
   1   2  11      266.50      293.34      4.58 o
   2   2  11      627.08      701.10      8.20 o
   3   2  11        0.02        0.10      0.81 o
   4   2  11      142.24      143.93      2.89 o
   5   2  11      109.92      103.34      2.97 o
   6   2  11      218.75      208.33      7.85 o
   7   2  11      919.65      881.45     11.00 o
   8   2  11      317.73      309.39      6.00 o
   9   2  11        0.00        1.12      1.94 o
  10   2  11       42.92       33.93      3.02 o
  11   2  11        6.26        8.00      2.81 o
  12   2  11        8.76        7.46      2.72 o
  13   2  11        0.86        0.44      2.71 o
  14   2  11       26.14       22.35      3.66 o
  15   2  11       37.95       36.58      3.64 o
  16   2  11        0.48       -2.56      2.74 o
  17   2  11        3.10       17.85     10.02 o
 -16   3  11       12.58       19.09      4.69 o
 -15   3  11       28.96       28.25      4.76 o
 -14   3  11        2.16        2.48      3.31 o
 -13   3  11        4.95        4.51      3.15 o
 -12   3  11        0.69       -0.37      5.09 o
 -11   3  11       19.90       14.53      3.14 o
 -10   3  11        6.05        4.21      1.89 o
  -9   3  11      128.34       96.17      5.08 o
  -8   3  11       17.23       23.32      2.26 o
  -7   3  11       23.43       17.34      1.66 o
  -6   3  11      110.22       98.94      4.05 o
  -5   3  11       41.35       39.08      1.72 o
  -4   3  11      245.04      246.93      4.53 o
  -3   3  11       62.17       60.30      2.03 o
  -2   3  11      258.16      259.93      4.30 o
  -1   3  11        6.98       11.17      1.12 o
   0   3  11      120.15      122.38      2.97 o
   1   3  11      443.41      492.68      6.81 o
   2   3  11      709.80      748.69      9.32 o
   3   3  11      320.85      350.58      4.58 o
   4   3  11      149.08      170.74      3.40 o
   5   3  11       14.87       11.18      1.43 o
   6   3  11       58.42       46.52      2.36 o
   7   3  11       37.35       37.49      2.44 o
   8   3  11      217.15      211.33      5.01 o
   9   3  11      223.08      206.42      5.63 o
  10   3  11        0.04       -1.95      1.95 o
  11   3  11        2.36        1.82      2.35 o
  12   3  11       17.19        9.87      2.95 o
  13   3  11        0.29       -1.53      2.59 o
  14   3  11       43.69       52.48      4.41 o
  15   3  11        0.00       -2.05      5.43 o
  16   3  11        0.14       -0.74      2.89 o
 -16   4  11       14.91       22.47      5.59 o
 -15   4  11       17.86       14.43      4.45 o
 -14   4  11        7.06        9.00      4.13 o
 -13   4  11       14.92       10.14      3.95 o
 -12   4  11       19.98       13.39      4.05 o
 -11   4  11        0.33       -2.46      2.46 o
 -10   4  11      196.98      181.64      6.67 o
  -9   4  11       38.40       43.44      3.50 o
  -8   4  11        0.66        2.71      1.98 o
  -7   4  11      728.75      704.07     12.32 o
  -6   4  11       99.11      100.54      4.82 o
  -5   4  11      457.19      435.82      6.93 o
  -4   4  11       66.18       61.99      2.46 o
  -3   4  11      269.20      254.85      4.84 o
  -2   4  11        1.50        0.47      1.05 o
  -1   4  11      190.31      174.23      3.80 o
   0   4  11       13.06       12.94      1.27 o
   1   4  11       19.94       23.43      1.67 o
   2   4  11       25.46       26.62      1.98 o
   3   4  11      199.07      184.71      3.17 o
   4   4  11      427.85      439.43      6.68 o
   5   4  11      293.30      284.26      4.64 o
   6   4  11       41.11       42.54      2.12 o
   7   4  11      289.16      303.61      5.86 o
   8   4  11       26.59       28.01      2.35 o
   9   4  11      145.80      170.27      4.88 o
  10   4  11       12.85       21.31      2.56 o
  11   4  11      143.21      134.64      5.03 o
  12   4  11        0.17        1.06      2.73 o
  13   4  11        0.27       -2.83      2.83 o
  14   4  11        7.88        9.16      3.38 o
  15   4  11        0.08        3.32      2.95 o
  16   4  11        0.41       -5.98      5.98 o
 -15   5  11        6.75        3.53      6.36 o
 -14   5  11        3.83       -0.12      3.47 o
 -13   5  11        8.46        4.63      3.51 o
 -12   5  11       81.33       86.57      5.69 o
 -11   5  11        8.44        7.98      4.40 o
 -10   5  11        0.03        0.03      2.83 o
  -9   5  11        2.15        5.10      3.24 o
  -8   5  11       28.68       30.08      4.18 o
  -7   5  11       86.05       83.88      5.95 o
  -6   5  11       76.96       72.16      8.93 o
  -5   5  11        8.84        7.41      2.00 o
  -4   5  11        2.36        0.49      1.91 o
  -3   5  11     2174.85     2120.55     27.09 o
  -2   5  11        4.86        5.98      1.31 o
  -1   5  11      624.59      603.04      8.79 o
   0   5  11       21.61       13.17      1.78 o
   1   5  11       36.71       29.11      1.98 o
   2   5  11       10.39       14.55      1.78 o
   3   5  11       27.97       28.03      1.72 o
   4   5  11       11.25       10.89      1.43 o
   5   5  11        7.57        8.13      1.36 o
   6   5  11       45.33       37.77      2.10 o
   7   5  11      149.56      147.67      3.71 o
   8   5  11        1.47        0.91      2.06 o
   9   5  11       12.72       12.87      2.44 o
  10   5  11       40.27       41.79      3.36 o
  11   5  11       19.21       15.59      3.19 o
  12   5  11       97.91      110.73      5.28 o
  13   5  11       57.47       74.66      5.01 o
  14   5  11        0.00        0.29      3.10 o
  15   5  11        0.05        3.27      7.93 o
 -14   6  11       16.74       17.12      4.47 o
 -13   6  11       16.78       15.13      4.84 o
 -12   6  11        6.96        2.22      4.25 o
 -11   6  11       25.64       36.69      5.37 o
 -10   6  11        1.30        0.99      3.62 o
  -9   6  11       63.81       63.25     13.28 o
  -8   6  11        0.57       -3.47      4.86 o
  -7   6  11       52.44       52.07      5.56 o
  -6   6  11       12.64       16.76      5.89 o
  -5   6  11        1.91        3.22      2.70 o
  -4   6  11        6.35        5.95      2.35 o
  -3   6  11        0.11        1.59      2.01 o
  -2   6  11       28.64       27.91      2.72 o
  -1   6  11       42.20       41.96      2.84 o
   0   6  11      490.98      521.45     11.71 o
   1   6  11       65.66       70.60      4.35 o
   2   6  11      161.31      163.36      6.26 o
   3   6  11        0.41        1.81      2.21 o
   4   6  11      116.24      103.24      2.91 o
   5   6  11      262.34      252.14      4.99 o
   6   6  11      149.85      165.69      4.63 o
   7   6  11      164.08      152.37      5.12 o
   8   6  11       56.46       50.24      3.57 o
   9   6  11        4.26       -1.87      2.25 o
  10   6  11      126.94      138.44      5.14 o
  11   6  11       78.55       83.33      4.88 o
  12   6  11       40.88       49.58      4.26 o
  13   6  11        7.54        5.97      3.85 o
  14   6  11        0.72       -3.58      3.58 o
 -13   7  11      123.59      148.06     10.36 o
 -12   7  11        4.24        6.61      6.78 o
 -11   7  11       41.96       44.61      6.31 o
 -10   7  11        0.42       -1.74      4.15 o
  -9   7  11       22.73       25.93      5.38 o
  -8   7  11       19.53       17.96      4.95 o
  -7   7  11       59.53       57.75      6.31 o
  -6   7  11      149.57      115.49      7.88 o
  -5   7  11       14.34       12.97      4.39 o
  -4   7  11       43.45       41.60      4.45 o
  -3   7  11      235.43      236.84     13.54 o
  -2   7  11       44.89       55.71      4.30 o
  -1   7  11       15.44       18.83      3.48 o
   0   7  11      228.63      205.47      7.45 o
   1   7  11      118.47      116.35     10.87 o
   2   7  11      124.21      106.20      5.49 o
   3   7  11       58.10       47.61      4.24 o
   4   7  11        7.99        8.76      1.79 o
   5   7  11       98.73       99.71      3.64 o
   6   7  11       78.46       73.79      3.60 o
   7   7  11       10.35       12.24      2.54 o
   8   7  11        6.10       10.06      2.70 o
   9   7  11       20.55       13.26      3.18 o
  10   7  11       12.34       12.13      3.30 o
  11   7  11        3.76        4.23      4.12 o
  12   7  11       48.65       62.15      4.85 o
  13   7  11       33.77       31.66      3.96 o
 -11   8  11       21.85       24.54      6.34 o
 -10   8  11       15.83       26.05     10.24 o
  -9   8  11        3.08       -1.27      4.29 o
  -8   8  11       36.47       42.84      6.48 o
  -7   8  11        0.99       20.35      5.50 o
  -6   8  11       19.22       15.50      5.28 o
  -5   8  11        7.61        6.69      4.64 o
  -4   8  11       14.17       18.97      3.98 o
  -3   8  11       46.99       56.91      7.81 o
  -2   8  11       15.81       13.06      5.96 o
  -1   8  11      132.13      124.49      6.20 o
   0   8  11       55.32       54.27      4.67 o
   1   8  11       39.35       40.28      4.37 o
   2   8  11       17.65       16.37      3.64 o
   3   8  11       31.84       31.39      4.27 o
   4   8  11        8.12        5.69      3.35 o
   5   8  11        1.57       -0.72      1.89 o
   6   8  11        0.05        1.08      2.14 o
   7   8  11        0.43       -2.34      2.34 o
   8   8  11        0.75       -2.16      2.79 o
   9   8  11       15.02        7.90      2.85 o
  10   8  11       18.47       14.22      3.49 o
  11   8  11       12.88       15.68      3.63 o
  -9   9  11        9.81       10.35      6.70 o
  -8   9  11        7.87        7.25      5.70 o
  -7   9  11        4.65        4.22      5.48 o
  -6   9  11       24.91       18.75      7.26 o
  -5   9  11        0.02       -1.42      4.85 o
  -4   9  11        5.01        7.21      5.19 o
  -3   9  11       21.52       23.12      6.36 o
  -2   9  11       27.27       33.47     10.04 o
  -1   9  11       30.71       52.99      7.61 o
   0   9  11       64.67       60.98      7.94 o
   1   9  11        5.11        3.38      4.87 o
   2   9  11       26.11       18.50      6.12 o
   3   9  11        5.65        1.45      4.28 o
   4   9  11        0.09       -1.48      3.45 o
   5   9  11       71.37       81.34      4.20 o
   6   9  11       50.84       60.72      3.48 o
   7   9  11        0.28       -0.78      4.53 o
   8   9  11        6.58        5.66      2.91 o
   9   9  11        4.23        6.64      3.55 o
  -6  10  11        1.03        3.11      5.77 o
  -5  10  11        1.84       -5.02      5.02 o
  -4  10  11        1.53       -1.27      5.48 o
  -3  10  11       12.55        3.42      5.82 o
  -2  10  11       31.83       35.53      7.62 o
  -1  10  11        5.07        3.17      5.81 o
   0  10  11        1.77       12.22      6.33 o
   1  10  11       10.06        5.05      5.99 o
   2  10  11        8.69        5.26      6.20 o
   3  10  11        2.62        5.11      8.32 o
   4  10  11       16.65       12.06      7.09 o
   5  10  11       15.26       29.11      8.22 o
   6  10  11        9.94       10.07      5.52 o
 -17   0  12        8.93        9.77      6.26 o
 -16   0  12        0.29        0.63      4.94 o
 -15   0  12       46.30       36.54      6.64 o
 -14   0  12        1.91        5.88      4.83 o
 -13   0  12       32.96       21.61      5.02 o
 -12   0  12       11.65        5.24      3.90 o
 -11   0  12      208.82      209.44     10.43 o
 -10   0  12      166.06      172.62      6.26 o
  -9   0  12      199.89      206.78      6.57 o
  -8   0  12      179.23      191.40      5.90 o
  -7   0  12      136.77      129.45      3.58 o
  -6   0  12        0.65        0.86      1.36 o
  -5   0  12       68.91       61.36      6.27 o
  -4   0  12      472.46      466.35      9.65 o
  -3   0  12      697.82      765.76     12.93 o
  -2   0  12       11.73        8.99      1.05 o
  -1   0  12        5.96        3.12      1.07 o
   0   0  12      292.97      289.35      6.26 o
   1   0  12      489.93      552.15     10.15 o
   2   0  12      420.02      464.82      9.11 o
   3   0  12       11.29       13.44      1.50 o
   4   0  12        8.22        6.77      1.83 o
   5   0  12      843.48      776.02     15.67 o
   6   0  12      357.27      327.39      7.45 o
   7   0  12      289.51      277.81      7.00 o
   8   0  12      900.08      791.26     20.51 o
   9   0  12       19.88       29.59      3.82 o
  10   0  12      948.48      880.45     19.35 o
  11   0  12       31.99       25.13      5.31 o
  12   0  12      154.78      147.35      9.39 o
  13   0  12       15.68       25.00      5.71 o
  14   0  12       28.88       33.39      5.77 o
  15   0  12       21.63       28.82      5.94 o
  16   0  12      132.28      160.09     10.05 o
  17   0  12       18.34       44.86     11.92 o
 -16   1  12        0.27       -1.17      3.54 o
 -15   1  12       11.82       18.16      7.03 o
 -14   1  12        6.77        7.62      3.40 o
 -13   1  12        3.01        1.31      2.86 o
 -12   1  12        0.20        2.97      5.46 o
 -11   1  12       62.71       61.46      3.24 o
 -10   1  12        4.19        4.67      1.84 o
  -9   1  12      259.27      237.18      5.06 o
  -8   1  12       53.20       49.21      2.25 o
  -7   1  12       76.87       74.13      4.13 o
  -6   1  12        0.01        2.31      1.82 o
  -5   1  12     1129.53     1154.95     25.55 o
  -4   1  12      103.07      125.10      2.74 o
  -3   1  12     1680.98     1671.38     17.06 o
  -2   1  12       37.25       28.89      1.31 o
  -1   1  12     1128.00     1199.74     12.66 o
   0   1  12      341.44      321.44      4.52 o
   1   1  12       32.21       39.33      1.64 o
   2   1  12       24.02       23.51      1.45 o
   3   1  12       23.31       26.56      1.57 o
   4   1  12      563.77      568.95      7.46 o
   5   1  12      734.89      692.83      9.35 o
   6   1  12       19.61       20.46      1.75 o
   7   1  12        9.88       10.16      1.55 o
   8   1  12     1118.36     1090.86     14.30 o
   9   1  12      230.25      231.04      5.32 o
  10   1  12       43.86       41.51      2.83 o
  11   1  12        0.00       -0.09      2.83 o
  12   1  12       15.01       16.49      3.17 o
  13   1  12        2.49        0.85      2.72 o
  14   1  12        0.01       -2.94      3.46 o
  15   1  12        0.72        3.75      3.28 o
  16   1  12        0.18       -2.80      2.89 o
 -16   2  12        7.20        3.43      3.98 o
 -15   2  12       12.83       10.79      3.98 o
 -14   2  12       30.11       24.93      4.12 o
 -13   2  12        0.61       -2.63      2.63 o
 -12   2  12       21.74       24.15      3.24 o
 -11   2  12        2.23        0.53      1.86 o
 -10   2  12       80.23       74.24      3.29 o
  -9   2  12      356.25      336.75      7.26 o
  -8   2  12       53.64       38.83      3.11 o
  -7   2  12      116.17      103.51      5.50 o
  -6   2  12       16.29       16.55      4.91 o
  -5   2  12       68.34       62.72      3.38 o
  -4   2  12       24.17       29.69      1.51 o
  -3   2  12      542.90      543.21      7.96 o
  -2   2  12       11.14        5.13      0.97 o
  -1   2  12      856.19      862.93      9.61 o
   0   2  12      118.68      140.23      3.03 o
   1   2  12      150.22      174.55      3.42 o
   2   2  12       41.57       52.65      1.97 o
   3   2  12       25.31       25.81      1.21 o
   4   2  12        0.61        0.65      1.00 o
   5   2  12      196.85      195.77      3.85 o
   6   2  12       17.39       20.98      2.15 o
   7   2  12      368.58      354.18      6.33 o
   8   2  12       47.38       50.90      3.62 o
   9   2  12       50.81       56.43      2.96 o
  10   2  12        1.57       -1.36      2.43 o
  11   2  12       86.13       75.54      3.89 o
  12   2  12        4.51        8.48      2.91 o
  13   2  12        3.66        4.03      2.69 o
  14   2  12       10.90       10.29      3.55 o
  15   2  12        8.07        7.81      3.66 o
  16   2  12        1.71        0.61      3.24 o
 -16   3  12       22.01       21.19      4.72 o
 -15   3  12        2.52        0.68      5.12 o
 -14   3  12        4.21        7.89      4.24 o
 -13   3  12        7.89        4.28      3.15 o
 -12   3  12       28.44       30.58      4.83 o
 -11   3  12       26.67       32.67      3.49 o
 -10   3  12        3.39       -0.98      1.66 o
  -9   3  12       12.00       11.57      1.66 o
  -8   3  12        5.78        5.88      1.50 o
  -7   3  12       62.54       45.86      2.53 o
  -6   3  12      294.42      293.27      6.04 o
  -5   3  12        0.19       -0.81      1.08 o
  -4   3  12       16.38       17.77      1.43 o
  -3   3  12      265.63      274.80      4.79 o
  -2   3  12      425.44      463.49      6.93 o
  -1   3  12     1846.27     1854.38     19.06 o
   0   3  12        8.24        4.72      1.05 o
   1   3  12      121.59      131.30      3.12 o
   2   3  12      162.95      149.27      3.59 o
   3   3  12       42.19       42.15      1.96 o
   4   3  12        3.78        1.71      1.06 o
   5   3  12       20.29       19.08      1.62 o
   6   3  12      343.26      320.29      5.84 o
   7   3  12       39.52       37.23      2.44 o
   8   3  12      187.27      195.96      4.85 o
   9   3  12      778.60      752.40     11.23 o
  10   3  12       61.60       59.48      4.97 o
  11   3  12      138.69      140.56      4.66 o
  12   3  12       11.42        4.15      2.52 o
  13   3  12        8.41       13.12      3.25 o
  14   3  12       10.12        3.65      3.45 o
  15   3  12        5.35        7.48      3.55 o
  16   3  12        0.00        2.76      3.13 o
 -15   4  12       49.85       52.53      5.59 o
 -14   4  12       30.23       31.04      7.59 o
 -13   4  12        3.05       -0.64      4.19 o
 -12   4  12        6.44        1.78      2.87 o
 -11   4  12       11.81       15.66      5.64 o
 -10   4  12        9.90        7.46      2.67 o
  -9   4  12       24.21       27.31      3.52 o
  -8   4  12       13.69       11.19      1.80 o
  -7   4  12        0.57        3.69      1.93 o
  -6   4  12        1.82       -0.76      1.80 o
  -5   4  12      966.51      995.11     15.25 o
  -4   4  12     1159.00     1106.05     14.17 o
  -3   4  12        0.94       -0.71      1.31 o
  -2   4  12       65.28       68.71      2.56 o
  -1   4  12      137.75      143.42      3.59 o
   0   4  12       18.48       22.40      1.56 o
   1   4  12      626.11      630.87      9.08 o
   2   4  12       11.97        8.62      1.46 o
   3   4  12        7.63        6.89      1.28 o
   4   4  12       52.83       46.17      1.69 o
   5   4  12        2.06       -1.11      1.11 o
   6   4  12      259.87      256.43      5.86 o
   7   4  12      453.35      425.18      6.83 o
   8   4  12       48.49       41.75      2.89 o
   9   4  12       11.08       12.56      2.60 o
  10   4  12       44.47       44.04      3.05 o
  11   4  12       34.81       36.96      3.08 o
  12   4  12       10.46       -1.73      2.83 o
  13   4  12        1.69       -1.43      3.03 o
  14   4  12       23.93       23.49      3.95 o
  15   4  12        0.74       -3.11      3.11 o
 -15   5  12       78.33       96.98      6.61 o
 -14   5  12        7.52        4.48      3.64 o
 -13   5  12       20.83       26.54      4.19 o
 -12   5  12      113.69      103.02      6.06 o
 -11   5  12        0.15        0.72      5.61 o
 -10   5  12       31.10       26.31      4.28 o
  -9   5  12        2.03        3.55      3.06 o
  -8   5  12       79.89       76.89      8.21 o
  -7   5  12       28.64       29.99      4.29 o
  -6   5  12      126.51      118.03     13.82 o
  -5   5  12       47.50       46.14      3.25 o
  -4   5  12      122.19      116.74      3.93 o
  -3   5  12     1093.25     1052.86     15.07 o
  -2   5  12      949.58      911.99     15.82 o
  -1   5  12       67.66       66.38      3.01 o
   0   5  12        8.69        9.41      1.90 o
   1   5  12        0.16       -0.14      1.46 o
   2   5  12       23.15       19.45      3.13 o
   3   5  12       50.40       49.52      2.72 o
   4   5  12       13.03        8.35      1.42 o
   5   5  12        6.38        5.74      1.40 o
   6   5  12       13.04       11.49      1.80 o
   7   5  12       26.44       30.05      2.28 o
   8   5  12        0.00       -1.53      1.91 o
   9   5  12       24.59       20.64      3.00 o
  10   5  12        9.72       18.15      3.03 o
  11   5  12       67.11       78.22      4.20 o
  12   5  12       44.68       57.25      4.47 o
  13   5  12       13.43       10.63      3.51 o
  14   5  12       11.08       10.26      3.57 o
  15   5  12        0.15        1.22      3.13 o
 -14   6  12       20.10       23.28      5.51 o
 -13   6  12       18.53       11.53      5.96 o
 -12   6  12        4.94        9.37      4.42 o
 -11   6  12        3.54        3.72      4.82 o
 -10   6  12       30.32       32.81      9.38 o
  -9   6  12        4.24        4.83      3.85 o
  -8   6  12        0.95       -2.23      3.58 o
  -7   6  12      103.69      102.53      7.12 o
  -6   6  12       61.65       60.56      5.66 o
  -5   6  12       84.77       72.89      4.94 o
  -4   6  12      165.03      159.25      7.05 o
  -3   6  12        0.40       -2.31      2.31 o
  -2   6  12     1101.34     1010.80     18.88 o
  -1   6  12      209.07      210.55      7.17 o
   0   6  12      138.34      126.11      6.32 o
   1   6  12       40.90       36.59      3.67 o
   2   6  12      106.91      113.17      5.46 o
   3   6  12      171.06      159.43      6.43 o
   4   6  12       61.99       63.67      2.83 o
   5   6  12        0.63        2.79      1.89 o
   6   6  12        7.93       10.04      2.34 o
   7   6  12       74.34       83.35      3.78 o
   8   6  12        0.01       -0.41      2.51 o
   9   6  12       31.70       35.17      3.82 o
  10   6  12       17.27       15.91      3.78 o
  11   6  12       27.10       33.63      4.31 o
  12   6  12        0.00       -0.67      4.37 o
  13   6  12        9.99       12.56      4.26 o
  14   6  12        2.34       -2.90      3.46 o
 -12   7  12       59.43       71.09      7.50 o
 -11   7  12        0.71        5.58      4.64 o
 -10   7  12        0.93        0.78      4.09 o
  -9   7  12       24.22       22.55      8.70 o
  -8   7  12      167.16      186.13     10.11 o
  -7   7  12        6.33        7.70      4.33 o
  -6   7  12        1.98        9.55      4.37 o
  -5   7  12      129.23      135.76      8.63 o
  -4   7  12       61.92       62.08      5.12 o
  -3   7  12       28.87       34.42      6.09 o
  -2   7  12      101.21      116.88      8.96 o
  -1   7  12      193.87      199.33      7.32 o
   0   7  12       80.01       85.21      5.08 o
   1   7  12       28.68       16.69      3.36 o
   2   7  12       48.19       42.95      4.18 o
   3   7  12       12.18       14.00      3.26 o
   4   7  12       11.52       10.28      3.28 o
   5   7  12      141.64      137.95      5.24 o
   6   7  12      236.03      228.80      7.67 o
   7   7  12       25.70       23.32      2.77 o
   8   7  12        0.34       -2.38      2.38 o
   9   7  12       13.41       18.98      3.36 o
  10   7  12        4.48        1.38      3.75 o
  11   7  12       14.85       20.39      3.78 o
  12   7  12        3.10        3.55      4.02 o
 -11   8  12       52.62       63.55      7.75 o
 -10   8  12        0.13        1.86      4.71 o
  -9   8  12        0.30       -4.30      4.30 o
  -8   8  12       44.83       51.50      6.87 o
  -7   8  12       44.27       56.47      6.92 o
  -6   8  12       39.14       45.40      9.45 o
  -5   8  12       24.14       19.98      6.03 o
  -4   8  12        2.28       -1.41      3.13 o
  -3   8  12       38.82       29.13      4.49 o
  -2   8  12        0.64        1.87      3.43 o
  -1   8  12       30.23       38.08      4.86 o
   0   8  12      116.51      131.63      8.67 o
   1   8  12       45.48       38.16      4.40 o
   2   8  12       27.93       37.21      4.38 o
   3   8  12       14.93       18.50      3.83 o
   4   8  12        0.28       -1.15      3.13 o
   5   8  12        4.32       -2.59      3.82 o
   6   8  12       81.46       96.11      4.08 o
   7   8  12       10.51       10.16      2.59 o
   8   8  12       20.31       15.36      3.19 o
   9   8  12        4.66       -2.27      5.46 o
  10   8  12        0.00       -1.87      3.22 o
  11   8  12       67.66       75.19      4.98 o
  -9   9  12        0.39       -5.09      5.13 o
  -8   9  12       21.96       21.26      6.32 o
  -7   9  12        2.17        4.43      5.42 o
  -6   9  12        0.08       -0.92      7.23 o
  -5   9  12        6.98        8.99      5.44 o
  -4   9  12        5.50        6.90      5.38 o
  -3   9  12       15.52       20.61      6.02 o
  -2   9  12       24.54       22.99      6.26 o
  -1   9  12       17.17       22.38      6.49 o
   0   9  12        5.05        3.24      5.24 o
   1   9  12       16.03       27.81      7.07 o
   2   9  12       20.87       21.76      6.76 o
   3   9  12       15.39       12.79      4.02 o
   4   9  12        0.52        3.37      3.68 o
   5   9  12       16.75       19.72      5.12 o
   6   9  12        3.84        2.88      3.90 o
   7   9  12        0.01       -2.38      2.38 o
   8   9  12        0.98       -0.14      2.91 o
   9   9  12        0.00       -3.15      3.15 o
  -6  10  12       36.81       54.08      8.31 o
  -5  10  12        0.02       -0.92      5.37 o
  -4  10  12       45.61       43.45     17.23 o
  -3  10  12        1.79       13.30      6.30 o
  -2  10  12        4.44        0.09      5.57 o
  -1  10  12        1.08        5.79      6.13 o
   0  10  12       89.54       99.32     13.23 o
   1  10  12        3.25        2.49      5.98 o
   2  10  12       26.07       32.87     10.52 o
   3  10  12       43.39       63.92     12.22 o
   4  10  12       35.79       35.34     11.94 o
   5  10  12        2.40       -8.46      8.51 o
   6  10  12       15.01       17.43     10.68 o
 -16   1  13        5.93        2.75      4.90 o
 -15   1  13        3.13        1.07      4.82 o
 -14   1  13       90.31      106.92      9.50 o
 -13   1  13        0.09       -1.63      2.63 o
 -12   1  13       13.25       12.91      2.80 o
 -11   1  13       46.52       52.23      2.87 o
 -10   1  13        8.13        7.28      2.15 o
  -9   1  13       34.13       32.19      1.67 o
  -8   1  13      434.77      396.46     11.04 o
  -7   1  13      448.76      423.84     11.36 o
  -6   1  13      200.66      185.95      6.44 o
  -5   1  13      212.77      185.24      3.86 o
  -4   1  13      470.00      477.71      7.65 o
  -3   1  13     1223.91     1237.92     13.85 o
  -2   1  13      240.77      268.75      4.23 o
  -1   1  13        2.65        3.58      0.88 o
   0   1  13       25.20       31.17      1.54 o
   1   1  13      338.37      322.41      5.52 o
   2   1  13      209.73      209.60      3.94 o
   3   1  13       92.09       97.09      2.48 o
   4   1  13        3.00        3.04      1.05 o
   5   1  13      323.38      305.96      5.40 o
   6   1  13        0.45        2.33      1.61 o
   7   1  13      186.84      171.49      4.28 o
   8   1  13      232.75      211.32      5.38 o
   9   1  13      157.35      149.84      4.82 o
  10   1  13       76.96       61.41      3.42 o
  11   1  13        0.00        0.94      2.47 o
  12   1  13       10.26       11.54      3.39 o
  13   1  13       25.64       18.11      4.11 o
  14   1  13       31.02       28.72      7.50 o
  15   1  13       11.22        2.78      4.56 o
  16   1  13       13.30       11.10      4.06 o
 -16   2  13        0.66        2.99      3.64 o
 -15   2  13        9.13       22.73      4.89 o
 -14   2  13       83.12       92.96      5.98 o
 -13   2  13        2.24        4.19      3.23 o
 -12   2  13       18.26       15.04      2.92 o
 -11   2  13       78.86       76.63      3.45 o
 -10   2  13       35.34       37.76      2.87 o
  -9   2  13        0.01       -0.37      5.01 o
  -8   2  13      148.17      159.98      7.02 o
  -7   2  13      182.84      175.18      7.26 o
  -6   2  13       15.83       15.30      4.49 o
  -5   2  13       66.34       51.41      4.17 o
  -4   2  13      434.86      433.70      6.59 o
  -3   2  13      878.84      895.72     12.17 o
  -2   2  13       12.09       14.16      1.28 o
  -1   2  13       24.89       22.13      1.32 o
   0   2  13        1.57        2.55      0.85 o
   1   2  13        0.13        0.94      0.97 o
   2   2  13        4.38        2.33      1.12 o
   3   2  13       68.71       66.28      2.25 o
   4   2  13      394.08      388.64      5.48 o
   5   2  13       77.73       72.52      2.46 o
   6   2  13      322.18      312.72      5.76 o
   7   2  13      176.19      177.96      4.85 o
   8   2  13       10.58        7.46      2.19 o
   9   2  13       70.08       75.88      3.65 o
  10   2  13        3.23        0.57      2.39 o
  11   2  13       63.87       57.06      4.06 o
  12   2  13       12.95       16.30      3.76 o
  13   2  13       22.85       28.61      6.33 o
  14   2  13       17.25       23.64      4.03 o
  15   2  13        9.68       14.68      3.86 o
  16   2  13        0.16        0.33      3.50 o
 -16   3  13        1.90        0.30      3.71 o
 -15   3  13        1.01       -0.81      4.83 o
 -14   3  13        0.02        0.51      4.90 o
 -13   3  13        5.01        7.27      3.10 o
 -12   3  13       15.07       14.21      3.37 o
 -11   3  13       43.72       42.17      4.66 o
 -10   3  13       88.16       87.31      4.23 o
  -9   3  13        7.58        8.00      1.58 o
  -8   3  13      134.77      127.83     10.15 o
  -7   3  13      157.42      164.81      4.40 o
  -6   3  13       32.90       27.55      2.05 o
  -5   3  13      159.49      150.75      7.46 o
  -4   3  13       15.01        7.81      1.37 o
  -3   3  13      309.57      312.98      5.32 o
  -2   3  13      226.20      227.47      4.45 o
  -1   3  13      414.71      447.70      6.01 o
   0   3  13        9.65        6.49      1.20 o
   1   3  13      284.49      284.95      6.53 o
   2   3  13      280.19      286.71      5.32 o
   3   3  13        8.46        6.30      1.30 o
   4   3  13       12.79        9.76      1.13 o
   5   3  13      138.43      134.15      3.26 o
   6   3  13       80.44       78.51      2.94 o
   7   3  13      203.22      200.93      5.34 o
   8   3  13       19.18       23.02      2.69 o
   9   3  13       66.99       70.14      3.68 o
  10   3  13        1.01       -2.31      2.31 o
  11   3  13        3.44        0.66      2.55 o
  12   3  13       22.09       17.56      3.51 o
  13   3  13       14.34       14.74      3.43 o
  14   3  13        0.22       -1.57      3.38 o
  15   3  13        0.24        3.14      3.53 o
  16   3  13       12.41       15.40      7.32 o
 -15   4  13        0.79       -3.76      3.76 o
 -14   4  13        0.08        7.39      3.99 o
 -13   4  13       23.66       29.63      3.70 o
 -12   4  13       15.48       14.99      3.17 o
 -11   4  13       35.16       37.85      3.56 o
 -10   4  13       25.49       21.41      4.26 o
  -9   4  13      132.22      132.58      4.08 o
  -8   4  13       68.97       65.18      4.94 o
  -7   4  13        5.41        4.08      1.93 o
  -6   4  13        2.74        3.66      2.50 o
  -5   4  13      121.05      116.27      4.39 o
  -4   4  13       39.00       39.58      2.61 o
  -3   4  13      100.33       88.12      3.07 o
  -2   4  13      415.86      397.79      6.68 o
  -1   4  13      753.65      732.84     10.21 o
   0   4  13      587.98      555.12      7.17 o
   1   4  13        9.16        6.74      1.58 o
   2   4  13       79.10       82.68      2.93 o
   3   4  13        0.04        0.27      1.23 o
   4   4  13        3.95        3.33      1.42 o
   5   4  13       37.45       44.31      2.02 o
   6   4  13      280.31      271.19      5.48 o
   7   4  13       10.61       13.61      2.48 o
   8   4  13       69.21       67.59      3.02 o
   9   4  13       54.48       70.61      3.81 o
  10   4  13        2.24       -1.12      2.42 o
  11   4  13       15.01       20.27      3.11 o
  12   4  13       10.37        9.82      3.74 o
  13   4  13       10.09        3.83      3.26 o
  14   4  13        2.02        3.07      5.57 o
  15   4  13        0.01       -5.35      5.35 o
 -14   5  13        9.03        7.87      3.75 o
 -13   5  13       19.50       24.62      4.79 o
 -12   5  13        0.17        0.64      3.49 o
 -11   5  13        7.33        6.01      4.83 o
 -10   5  13       83.23       81.52      6.04 o
  -9   5  13       14.98       19.77      5.37 o
  -8   5  13        0.00       -2.80      2.80 o
  -7   5  13      138.22      144.62      7.47 o
  -6   5  13      376.21      369.15     12.31 o
  -5   5  13       73.82       77.66      5.08 o
  -4   5  13        2.53        6.13      2.80 o
  -3   5  13      299.45      299.51      6.31 o
  -2   5  13      108.57      104.10      4.37 o
  -1   5  13      281.69      267.91      6.52 o
   0   5  13      612.66      549.94     11.89 o
   1   5  13       19.71       29.91      3.22 o
   2   5  13       69.87       65.55      3.83 o
   3   5  13       81.64       69.72      3.15 o
   4   5  13       27.00       23.77      2.08 o
   5   5  13        3.18        0.32      1.30 o
   6   5  13       19.96       21.51      1.92 o
   7   5  13      211.66      201.66      4.65 o
   8   5  13        0.11       -1.92      1.92 o
   9   5  13      119.74      123.73      4.90 o
  10   5  13       12.33        9.98      3.73 o
  11   5  13       54.96       64.32      5.35 o
  12   5  13        0.00       -1.13      4.24 o
  13   5  13       31.02       38.83      4.73 o
  14   5  13        4.71        3.89      5.43 o
 -13   6  13        3.17        3.50      4.13 o
 -12   6  13        3.72        5.53      4.08 o
 -11   6  13        0.79       -3.17      3.71 o
 -10   6  13       48.71       47.56      5.55 o
  -9   6  13        1.80       -0.45      7.47 o
  -8   6  13        0.13        2.92      3.71 o
  -7   6  13       50.64       49.97      5.37 o
  -6   6  13        6.51       10.65      5.12 o
  -5   6  13        1.11        5.31      2.90 o
  -4   6  13       63.69       58.27      4.74 o
  -3   6  13       31.59       33.68      4.13 o
  -2   6  13        0.90        4.54      3.03 o
  -1   6  13      105.75       97.79      6.97 o
   0   6  13       85.79       80.95      4.68 o
   1   6  13      132.58      127.06      5.76 o
   2   6  13       70.61       80.43      4.84 o
   3   6  13       39.33       28.77      3.71 o
   4   6  13        0.73       -1.18      3.26 o
   5   6  13        0.69        0.41      1.54 o
   6   6  13       11.62       13.56      2.10 o
   7   6  13       41.73       38.79      3.26 o
   8   6  13       75.94       66.70      4.26 o
   9   6  13       30.57       30.74      3.66 o
  10   6  13        2.56        6.68      3.70 o
  11   6  13       56.69       67.95      5.26 o
  12   6  13       59.00       68.64      4.73 o
  13   6  13        0.25       -0.12      4.16 o
 -12   7  13       39.95       56.01      6.97 o
 -11   7  13        2.57        6.30      4.80 o
 -10   7  13        0.16       -0.62      6.21 o
  -9   7  13        0.15        3.59      4.24 o
  -8   7  13       10.04        7.23      4.31 o
  -7   7  13       19.75       17.69      8.33 o
  -6   7  13       46.91       47.83      5.90 o
  -5   7  13      135.60      135.80      8.68 o
  -4   7  13        8.50       11.14      3.54 o
  -3   7  13       11.79       10.11      3.90 o
  -2   7  13      187.26      204.24      8.54 o
  -1   7  13      205.92      181.37     11.13 o
   0   7  13       67.43       57.40      4.59 o
   1   7  13       10.88        7.02      3.13 o
   2   7  13        0.11       -2.66      2.66 o
   3   7  13       20.30       21.74      3.76 o
   4   7  13        4.01        2.99      3.16 o
   5   7  13       29.97       39.75      4.56 o
   6   7  13        3.78        1.97      2.46 o
   7   7  13        9.80       15.87      3.53 o
   8   7  13      110.66      117.89      4.66 o
   9   7  13        0.98       -0.20      3.84 o
  10   7  13       14.58       20.85      4.33 o
  11   7  13       19.90       28.37      4.64 o
  12   7  13        4.59        5.81      3.50 o
 -10   8  13       40.03       60.70      7.39 o
  -9   8  13       29.68       35.73      6.48 o
  -8   8  13        0.15       -2.20      4.66 o
  -7   8  13        7.59       -0.94      4.76 o
  -6   8  13        0.46       -4.15      4.15 o
  -5   8  13        7.11        1.39      4.66 o
  -4   8  13        0.01       -1.09      3.39 o
  -3   8  13        7.69        0.62      3.40 o
  -2   8  13       16.82       24.60      5.51 o
  -1   8  13        5.19        7.12      3.93 o
   0   8  13      264.89      283.18     13.98 o
   1   8  13        3.00        5.99      3.99 o
   2   8  13       83.40       82.29      5.69 o
   3   8  13      125.28      123.78      6.76 o
   4   8  13       49.21       55.54      5.65 o
   5   8  13       42.25       38.22      6.36 o
   6   8  13        5.73        5.47      2.77 o
   7   8  13        0.10        2.31      2.56 o
   8   8  13       19.66       11.51      2.85 o
   9   8  13        2.52        0.67      4.20 o
  10   8  13        1.23       -0.93      3.18 o
  -8   9  13       33.69       26.10      6.55 o
  -7   9  13        7.12        7.22      6.67 o
  -6   9  13        8.60       10.95      5.61 o
  -5   9  13        1.43        4.91      5.28 o
  -4   9  13       36.26       34.94      6.67 o
  -3   9  13       19.93       26.26      6.54 o
  -2   9  13       12.84       21.13      6.18 o
  -1   9  13        7.92        2.24      8.04 o
   0   9  13       74.65       95.08     12.68 o
   1   9  13       70.42       67.60      8.53 o
   2   9  13        7.39       -1.62      5.32 o
   3   9  13        5.64       12.77      4.59 o
   4   9  13      112.43      136.80     10.97 o
   5   9  13       22.68       16.23      6.24 o
   6   9  13        1.80       -2.82      4.34 o
   7   9  13        4.22        3.38      3.09 o
   8   9  13        0.36       -3.05      3.11 o
  -5  10  13        1.55        6.28      6.03 o
  -4  10  13        1.12        6.16      5.90 o
  -3  10  13        3.83       11.09      6.19 o
  -2  10  13       45.52       52.34      8.24 o
  -1  10  13        1.50        2.39      6.44 o
   0  10  13        0.21       -1.25      5.92 o
   1  10  13       22.11       29.95      9.83 o
   2  10  13        0.47       -5.72      6.21 o
   3  10  13       29.28       20.13     10.71 o
   4  10  13       16.64       33.80     11.64 o
   5  10  13        2.68       -0.22      8.73 o
 -16   0  14       10.27       10.74      5.93 o
 -15   0  14        1.80       -3.38      4.42 o
 -14   0  14      114.58      129.82      9.53 o
 -13   0  14        8.55       11.92      4.37 o
 -12   0  14       45.43       45.80      5.33 o
 -11   0  14        2.00        2.97      3.08 o
 -10   0  14        0.99        1.03      4.79 o
  -9   0  14       85.78       86.66      4.38 o
  -8   0  14      721.31      714.16     16.33 o
  -7   0  14      224.47      212.69      6.32 o
  -6   0  14       86.61       89.15      3.79 o
  -5   0  14        2.37        0.14      1.45 o
  -4   0  14       14.12        9.98      2.62 o
  -3   0  14      989.51      959.54     18.32 o
  -2   0  14     1508.31     1574.83     28.46 o
  -1   0  14      360.53      410.21      8.02 o
   0   0  14       20.75       32.16      2.81 o
   1   0  14       87.50       85.15      4.05 o
   2   0  14       16.99       11.28      1.90 o
   3   0  14      101.57       89.68      3.95 o
   4   0  14       84.85      104.79      3.83 o
   5   0  14      240.95      240.51      6.45 o
   6   0  14      811.06      798.30     16.71 o
   7   0  14      308.59      289.39      8.68 o
   8   0  14       40.38       39.33      4.40 o
   9   0  14       28.42       28.64      4.73 o
  10   0  14      177.61      183.34      7.67 o
  11   0  14       12.71        6.10      6.58 o
  12   0  14       33.37       27.70      5.96 o
  13   0  14       17.00       17.71      5.93 o
  14   0  14       54.42       50.33     11.28 o
  15   0  14       45.34       61.39     12.71 o
  16   0  14       11.09        3.68      9.64 o
 -16   1  14        0.04        4.88      5.71 o
 -15   1  14       17.45       23.16      4.98 o
 -14   1  14       13.01       19.72      3.70 o
 -13   1  14        0.01       -2.67      4.08 o
 -12   1  14       20.71       28.01      3.19 o
 -11   1  14        1.93        4.13      3.21 o
 -10   1  14      182.79      186.57      4.37 o
  -9   1  14      120.96      137.45      6.00 o
  -8   1  14       85.84       85.08      4.96 o
  -7   1  14      893.48      874.03     32.91 o
  -6   1  14       94.04       83.16      4.98 o
  -5   1  14       16.88       20.64      1.77 o
  -4   1  14        9.31        9.59      1.28 o
  -3   1  14      842.19      835.60     13.03 o
  -2   1  14      735.05      748.75      9.78 o
  -1   1  14        0.08        0.40      0.88 o
   0   1  14      357.28      395.61      5.77 o
   1   1  14      756.65      756.90     10.22 o
   2   1  14      265.08      263.23      5.61 o
   3   1  14       37.96       35.77      2.15 o
   4   1  14      173.48      185.65      3.47 o
   5   1  14     1888.24     1816.78     20.13 o
   6   1  14       44.06       36.52      2.52 o
   7   1  14      214.88      224.06      5.45 o
   8   1  14       21.72       21.35      2.44 o
   9   1  14        0.36       -1.91      1.91 o
  10   1  14       66.03       67.46      3.58 o
  11   1  14       79.67       85.22      6.76 o
  12   1  14       10.29       13.04      3.66 o
  13   1  14       18.05       25.42      4.36 o
  14   1  14        9.90        8.47      5.46 o
  15   1  14       10.12       21.86      6.96 o
  16   1  14       17.60       21.60      4.49 o
 -16   2  14        0.59       -3.43      3.43 o
 -15   2  14       26.54       20.11      6.12 o
 -14   2  14        5.00        9.04      4.45 o
 -13   2  14       18.55       21.79      3.41 o
 -12   2  14        4.37        1.24      2.32 o
 -11   2  14       19.25       17.73      2.22 o
 -10   2  14      154.76      137.01     10.05 o
  -9   2  14       26.28       29.98      5.41 o
  -8   2  14      264.84      217.54     11.78 o
  -7   2  14      115.53      120.91      6.24 o
  -6   2  14      370.51      325.34     10.31 o
  -5   2  14      197.54      176.32      3.87 o
  -4   2  14      397.91      391.02      6.18 o
  -3   2  14        0.01       -0.56      1.00 o
  -2   2  14      128.02      131.01      3.20 o
  -1   2  14      163.88      152.37      3.54 o
   0   2  14      198.86      196.24      3.77 o
   1   2  14        1.25       -1.03      1.03 o
   2   2  14       55.22       62.37      2.31 o
   3   2  14      560.63      515.40      7.27 o
   4   2  14       25.81       27.25      1.87 o
   5   2  14      190.16      187.33      3.96 o
   6   2  14      116.79       98.58      3.31 o
   7   2  14      371.80      348.64      7.37 o
   8   2  14      172.05      169.71      5.01 o
   9   2  14       12.15       18.53      2.56 o
  10   2  14        0.50        1.21      2.22 o
  11   2  14        0.26        0.51      2.71 o
  12   2  14       21.67       21.56      4.05 o
  13   2  14        1.94        2.37      3.87 o
  14   2  14       13.37       26.75      4.96 o
  15   2  14        3.31        0.87      4.43 o
  16   2  14       37.88       37.51      4.87 o
 -15   3  14        0.14       -2.87      2.87 o
 -14   3  14       10.76        8.07      2.90 o
 -13   3  14       53.10       59.02      4.74 o
 -12   3  14       45.76       50.95      3.41 o
 -11   3  14        7.48        9.48      5.57 o
 -10   3  14        5.91        7.39      5.11 o
  -9   3  14       40.37       45.44      6.95 o
  -8   3  14       42.71       45.77      6.64 o
  -7   3  14       40.71       48.38      6.37 o
  -6   3  14       23.96       16.65      1.97 o
  -5   3  14     1229.94     1246.00     20.16 o
  -4   3  14       63.90       58.30      2.42 o
  -3   3  14       12.55       13.47      1.61 o
  -2   3  14      526.54      507.13      7.65 o
  -1   3  14      116.26      112.89      3.11 o
   0   3  14      559.40      541.21      7.55 o
   1   3  14       92.24       83.45      2.88 o
   2   3  14        1.28        2.15      1.32 o
   3   3  14      259.44      250.95      4.71 o
   4   3  14      112.55      100.58      3.26 o
   5   3  14       11.43        9.58      1.54 o
   6   3  14        2.38        1.50      1.66 o
   7   3  14      526.85      494.56      8.16 o
   8   3  14       36.92       37.49      2.97 o
   9   3  14        1.31       -1.05      2.11 o
  10   3  14       13.15        9.84      2.90 o
  11   3  14       25.17       18.32      3.35 o
  12   3  14        2.03       -0.91      3.04 o
  13   3  14       18.55       16.46      4.05 o
  14   3  14        0.15        0.01      4.27 o
  15   3  14        0.42        2.43      6.27 o
 -15   4  14        5.68        7.50      3.91 o
 -14   4  14       24.78       27.64      3.78 o
 -13   4  14        0.10       -3.16      6.77 o
 -12   4  14       29.28       33.61      3.85 o
 -11   4  14        3.99        8.97      2.86 o
 -10   4  14       33.53       34.36      3.98 o
  -9   4  14        0.16       -0.48      1.79 o
  -8   4  14        2.74        2.81      1.84 o
  -7   4  14       50.59       52.84      4.60 o
  -6   4  14      278.69      250.61      6.79 o
  -5   4  14       47.14       46.67      2.92 o
  -4   4  14        0.91        2.01      1.99 o
  -3   4  14     1417.86     1386.88     20.50 o
  -2   4  14        2.19        1.40      1.68 o
  -1   4  14      788.68      742.24     14.22 o
   0   4  14     1066.92     1007.25     13.32 o
   1   4  14        1.10        0.79      1.42 o
   2   4  14       17.10       16.49      2.42 o
   3   4  14      227.10      201.00      5.10 o
   4   4  14        5.95        5.07      1.65 o
   5   4  14      443.45      390.71      5.63 o
   6   4  14      310.60      286.92      5.69 o
   7   4  14       28.17       26.41      2.80 o
   8   4  14      348.28      326.02      6.66 o
   9   4  14       40.84       36.57      3.26 o
  10   4  14       44.99       38.95      3.48 o
  11   4  14       11.55        9.90      2.85 o
  12   4  14        7.26        1.10      3.06 o
  13   4  14        3.26       -1.79      4.41 o
  14   4  14        9.15       10.82      4.53 o
  15   4  14        2.65        1.86      4.17 o
 -14   5  14       13.65       25.83     12.62 o
 -13   5  14        0.71        2.49      3.61 o
 -12   5  14       17.04       20.56      4.10 o
 -11   5  14        4.94        8.92      3.47 o
 -10   5  14        1.25       -1.79      2.93 o
  -9   5  14       82.29       83.33      5.84 o
  -8   5  14        1.83        5.81      3.22 o
  -7   5  14      184.65      175.42     15.32 o
  -6   5  14        6.53        3.67      3.20 o
  -5   5  14       40.90       44.67      4.06 o
  -4   5  14       14.85        9.11      3.00 o
  -3   5  14       71.56       70.33      3.99 o
  -2   5  14      156.71      152.99      5.66 o
  -1   5  14       11.10       10.63      2.48 o
   0   5  14      186.67      186.17      6.54 o
   1   5  14      330.87      291.90      8.26 o
   2   5  14       35.71       43.19      3.01 o
   3   5  14      126.23      112.60      4.37 o
   4   5  14      286.07      287.65      6.34 o
   5   5  14       27.51       28.53      2.50 o
   6   5  14       38.48       39.20      2.19 o
   7   5  14       88.07       77.46      4.33 o
   8   5  14       19.54       15.07      3.44 o
   9   5  14       15.06       20.85      3.71 o
  10   5  14       16.17       17.22      3.24 o
  11   5  14        1.94       -3.19      3.19 o
  12   5  14        5.52        2.10      3.62 o
  13   5  14       10.37        9.06      6.16 o
  14   5  14       15.76       27.43      5.05 o
 -13   6  14       53.35       59.58      6.22 o
 -12   6  14       12.22       19.27      8.17 o
 -11   6  14        3.24        6.50      3.92 o
 -10   6  14        6.67       -0.35     11.56 o
  -9   6  14       38.29       39.24      5.90 o
  -8   6  14        9.11        6.50      3.86 o
  -7   6  14       38.30       37.71      5.01 o
  -6   6  14        7.55        2.72      3.62 o
  -5   6  14        2.80        1.06      2.84 o
  -4   6  14        5.39        4.51      2.91 o
  -3   6  14       80.67       76.81      5.30 o
  -2   6  14       28.71       39.06      4.28 o
  -1   6  14      286.87      268.59     11.69 o
   0   6  14        0.35       -1.19      2.48 o
   1   6  14       48.16       35.20      4.83 o
   2   6  14       60.97       62.67      4.55 o
   3   6  14      159.48      170.55      6.85 o
   4   6  14       87.33       96.21      5.52 o
   5   6  14       11.60       15.74      3.08 o
   6   6  14      146.50      149.97      4.09 o
   7   6  14       15.06       17.99      3.69 o
   8   6  14       16.30       18.47      3.01 o
   9   6  14        7.62        6.50      3.61 o
  10   6  14        9.70        4.87      3.48 o
  11   6  14        0.00       -0.41      3.47 o
  12   6  14       44.00       45.87      5.01 o
  13   6  14        9.47       18.93      4.98 o
 -12   7  14       14.01       20.83      5.67 o
 -11   7  14       53.84       79.61      9.14 o
 -10   7  14        1.31       -0.18      4.17 o
  -9   7  14        4.17        8.68      4.45 o
  -8   7  14        0.14       -1.70      4.08 o
  -7   7  14       80.96       74.94      6.82 o
  -6   7  14        0.48        2.21      4.19 o
  -5   7  14        0.76       -2.91      3.02 o
  -4   7  14        0.91        1.00      3.19 o
  -3   7  14        6.78        7.67      3.40 o
  -2   7  14       41.17       53.91      6.01 o
  -1   7  14        2.16        0.71      3.32 o
   0   7  14      177.63      182.38      8.31 o
   1   7  14        0.77        1.15      5.19 o
   2   7  14       36.32       31.71      4.12 o
   3   7  14       76.16       84.22      5.52 o
   4   7  14      148.43      152.33      6.98 o
   5   7  14      158.11      160.59      7.35 o
   6   7  14       97.52       89.90      3.87 o
   7   7  14       23.62       16.59      2.52 o
   8   7  14       44.89       47.13      3.45 o
   9   7  14       26.66       29.79      3.54 o
  10   7  14        3.41        7.97      3.16 o
  11   7  14        4.36        0.30      4.52 o
 -10   8  14        9.08       11.07      6.04 o
  -9   8  14        1.79        5.46      5.05 o
  -8   8  14       20.34       14.42      5.59 o
  -7   8  14       53.19       46.67      6.77 o
  -6   8  14        0.09        6.44      4.94 o
  -5   8  14       26.34       34.94      6.31 o
  -4   8  14        0.03        2.25      3.68 o
  -3   8  14       20.84       21.60      4.37 o
  -2   8  14       14.09       17.91      7.78 o
  -1   8  14       27.25       21.89      4.69 o
   0   8  14        7.56        9.69      4.17 o
   1   8  14       61.18       68.33      6.26 o
   2   8  14       92.53       85.39      6.72 o
   3   8  14        0.27        0.27      3.82 o
   4   8  14        0.91        2.07      3.95 o
   5   8  14        0.00       -1.38      3.49 o
   6   8  14        0.16        0.03      3.73 o
   7   8  14       13.15       10.21      3.07 o
   8   8  14       14.96       12.73      3.03 o
   9   8  14       12.65        8.92      3.11 o
  10   8  14       11.77       16.32      3.47 o
  -7   9  14        0.24       11.79      9.68 o
  -6   9  14        3.73       -0.04      9.34 o
  -5   9  14        0.24        2.67      5.56 o
  -4   9  14        0.11       -1.49      5.70 o
  -3   9  14       14.79       15.08      7.81 o
  -2   9  14       13.71       18.90      6.21 o
  -1   9  14       17.51       13.67      5.96 o
   0   9  14        8.24       11.31      5.97 o
   1   9  14        6.60        5.54      5.77 o
   2   9  14        7.71        5.60      6.02 o
   3   9  14        1.11        4.18      4.47 o
   4   9  14        6.68        8.42      4.77 o
   5   9  14       14.43       15.59      6.27 o
   6   9  14        0.32       -7.52      7.52 o
   7   9  14       26.27       29.08     11.04 o
  -3  10  14       30.82       49.39      8.01 o
  -2  10  14       10.26        8.72      7.23 o
  -1  10  14       25.35       13.74      6.77 o
   0  10  14       25.69       30.97      7.75 o
   1  10  14       44.71       29.90      7.71 o
   2  10  14       26.00       19.19      7.30 o
   3  10  14       40.06       47.23     12.49 o
 -15   1  15        4.11        7.38      4.83 o
 -14   1  15        6.17        7.03      5.09 o
 -13   1  15        1.00       -0.87      2.38 o
 -12   1  15        5.11        6.92      2.17 o
 -11   1  15        0.63       -0.64      4.56 o
 -10   1  15        5.24        6.86      3.90 o
  -9   1  15       64.95       59.91      5.88 o
  -8   1  15       20.92       14.42      2.95 o
  -7   1  15       14.12       12.03      4.24 o
  -6   1  15      104.11       93.29      8.95 o
  -5   1  15        1.18        2.68      1.15 o
  -4   1  15       12.84       15.53      1.46 o
  -3   1  15        7.11        5.04      1.46 o
  -2   1  15      378.14      367.19      5.78 o
  -1   1  15       19.36       22.53      1.69 o
   0   1  15       92.65       96.16      2.94 o
   1   1  15      112.05      123.11      3.69 o
   2   1  15       59.75       53.95      2.76 o
   3   1  15       35.02       44.05      2.18 o
   4   1  15      847.89      792.55     10.91 o
   5   1  15      285.76      300.67      5.24 o
   6   1  15      191.20      176.84      4.44 o
   7   1  15      113.80      113.50      3.98 o
   8   1  15      164.96      156.35      4.75 o
   9   1  15        4.52        3.88      2.22 o
  10   1  15        0.04        2.04      2.14 o
  11   1  15       33.47       37.32      3.70 o
  12   1  15        4.56        5.38      3.40 o
  13   1  15        0.77        0.77      3.44 o
  14   1  15        3.52        5.30      5.46 o
  15   1  15        5.85       13.83      6.32 o
 -15   2  15        0.13        3.07      3.26 o
 -14   2  15       16.36       25.36      3.98 o
 -13   2  15      104.17      123.29      7.48 o
 -12   2  15        3.38        5.14      6.45 o
 -11   2  15       22.01       29.98      5.93 o
 -10   2  15       90.77       97.99      8.68 o
  -9   2  15       68.04       59.22      6.89 o
  -8   2  15      117.90      106.20      8.57 o
  -7   2  15      164.96      183.77     10.79 o
  -6   2  15      179.88      192.23      7.88 o
  -5   2  15       19.75       21.57      1.92 o
  -4   2  15       21.71       27.48      1.85 o
  -3   2  15       12.25        8.90      1.53 o
  -2   2  15      259.81      249.02      4.67 o
  -1   2  15       56.98       52.68      2.22 o
   0   2  15        3.47        0.67      1.01 o
   1   2  15       65.60       61.55      2.30 o
   2   2  15       29.48       25.25      1.79 o
   3   2  15       30.61       41.22      2.37 o
   4   2  15       63.34       70.07      3.02 o
   5   2  15      180.86      164.60      3.70 o
   6   2  15       80.82       82.67      4.65 o
   7   2  15      266.76      255.11      5.53 o
   8   2  15        4.09        9.23      2.21 o
   9   2  15        0.94        0.63      2.10 o
  10   2  15       15.84       22.28      2.78 o
  11   2  15        8.67        5.77      2.79 o
  12   2  15        1.73       -2.62      2.62 o
  13   2  15       13.23       20.04      5.06 o
  14   2  15       17.74       14.59      8.83 o
  15   2  15        0.85        2.73      4.93 o
 -15   3  15        0.00        2.46      3.04 o
 -14   3  15        1.17        0.54      4.18 o
 -13   3  15        8.09       10.49      6.51 o
 -12   3  15        1.40        8.70      5.66 o
 -11   3  15       16.70       25.15      6.59 o
 -10   3  15      244.21      246.86     14.44 o
  -9   3  15      176.08      193.43     12.74 o
  -8   3  15      155.21      141.48     10.60 o
  -7   3  15        0.00       -0.22      3.98 o
  -6   3  15       83.07       98.34      3.54 o
  -5   3  15      459.29      391.41      8.06 o
  -4   3  15        5.44        3.35      1.85 o
  -3   3  15       37.92       30.72      2.25 o
  -2   3  15      259.27      254.86      6.02 o
  -1   3  15      151.41      161.21      3.76 o
   0   3  15      493.45      473.84      7.76 o
   1   3  15      311.74      317.76      5.48 o
   2   3  15       26.52       21.88      1.97 o
   3   3  15       89.11       75.15      3.52 o
   4   3  15       59.94       64.40      2.79 o
   5   3  15        0.57        1.27      1.15 o
   6   3  15        6.84        1.53      1.60 o
   7   3  15       10.28       13.03      2.34 o
   8   3  15        1.16        4.12      1.98 o
   9   3  15      141.85      172.58      5.42 o
  10   3  15        0.43       -2.00      2.39 o
  11   3  15        4.41        1.99      2.66 o
  12   3  15        4.63        0.79      2.87 o
  13   3  15       11.97        9.68      4.71 o
  14   3  15       13.13        8.44      5.98 o
  15   3  15       24.64       29.64      6.83 o
 -14   4  15        5.93        7.48      3.79 o
 -13   4  15        2.65        3.75      2.71 o
 -12   4  15       25.35       23.43      2.98 o
 -11   4  15       42.50       56.62      8.92 o
 -10   4  15       42.31       29.54      7.25 o
  -9   4  15       82.01       79.64      3.53 o
  -8   4  15       46.62       39.56      2.62 o
  -7   4  15       30.65       35.76      2.62 o
  -6   4  15        0.17       -1.06      1.85 o
  -5   4  15       35.88       27.00      3.81 o
  -4   4  15      413.39      388.90      8.69 o
  -3   4  15      283.90      284.80      7.30 o
  -2   4  15       99.38       94.08      7.95 o
  -1   4  15       53.06       50.49      2.79 o
   0   4  15       62.59       66.89      3.45 o
   1   4  15      210.95      184.55      5.42 o
   2   4  15        6.94        6.48      2.13 o
   3   4  15      113.86       93.02      4.23 o
   4   4  15       60.39       54.21      2.96 o
   5   4  15        1.30        0.40      1.89 o
   6   4  15        0.41        3.82      1.50 o
   7   4  15       41.24       36.88      4.13 o
   8   4  15       28.11       31.29      2.79 o
   9   4  15       29.55       26.81      2.84 o
  10   4  15        0.03       -0.23      2.93 o
  11   4  15        0.82       -2.98      2.98 o
  12   4  15        2.57        3.28      3.57 o
  13   4  15       17.43       18.51      7.75 o
  14   4  15       16.13       23.99      6.77 o
 -13   5  15        8.88        5.57      3.54 o
 -12   5  15        2.86        2.85      3.87 o
 -11   5  15       89.16       87.14      5.96 o
 -10   5  15        4.54        2.02      3.08 o
  -9   5  15        2.37        2.97      3.05 o
  -8   5  15       44.90       41.70      4.57 o
  -7   5  15       25.77       24.73      4.08 o
  -6   5  15       10.10       16.86      3.66 o
  -5   5  15       44.61       54.20      4.33 o
  -4   5  15      436.54      403.40     11.24 o
  -3   5  15        1.36        1.64      2.75 o
  -2   5  15       52.11       56.88      3.79 o
  -1   5  15       36.38       39.98      4.79 o
   0   5  15       90.10       77.44      4.50 o
   1   5  15       64.36       54.94      4.01 o
   2   5  15       45.95       56.49      3.42 o
   3   5  15       45.11       36.44      3.01 o
   4   5  15       29.52       29.83      2.92 o
   5   5  15      135.37      132.91      4.53 o
   6   5  15      334.81      311.63      5.33 o
   7   5  15        8.91       10.33      2.09 o
   8   5  15       14.38       12.82      2.78 o
   9   5  15       15.79       16.42      3.50 o
  10   5  15        2.86       -1.28      3.17 o
  11   5  15        1.21        1.40      3.87 o
  12   5  15       15.75       25.72      5.22 o
  13   5  15        0.34        2.23      4.79 o
 -12   6  15       16.80       26.67      4.89 o
 -11   6  15       21.02       21.76      6.34 o
 -10   6  15       11.99       17.52      4.36 o
  -9   6  15        2.37        0.66      3.56 o
  -8   6  15        3.93       -0.27      5.00 o
  -7   6  15       29.75       23.43      7.89 o
  -6   6  15       52.58       49.45      5.39 o
  -5   6  15        2.33        1.62      2.98 o
  -4   6  15       11.94       16.23      3.61 o
  -3   6  15       62.90       61.69      5.34 o
  -2   6  15        8.84       12.29      3.52 o
  -1   6  15       98.25       86.08      5.74 o
   0   6  15        0.35        0.06      3.06 o
   1   6  15       17.80       14.99      3.78 o
   2   6  15       58.65       59.42      4.56 o
   3   6  15       22.87       13.70      3.42 o
   4   6  15        2.75        8.89      3.23 o
   5   6  15       15.50       12.39      3.01 o
   6   6  15       14.55       20.25      4.24 o
   7   6  15       55.35       64.18      2.99 o
   8   6  15       17.91       22.66      2.94 o
   9   6  15       45.09       47.40      3.79 o
  10   6  15        2.34        0.16      3.90 o
  11   6  15       10.55        5.99      3.90 o
  12   6  15        0.08        0.81      3.78 o
 -11   7  15        1.48        2.94      4.57 o
 -10   7  15        1.46       12.61      4.70 o
  -9   7  15        3.98        5.16      4.39 o
  -8   7  15        3.91        2.74      4.41 o
  -7   7  15        6.71        8.57      4.60 o
  -6   7  15       41.14       50.96      6.15 o
  -5   7  15        3.29       10.26      3.56 o
  -4   7  15        2.56        3.78      3.33 o
  -3   7  15       25.39       27.62      4.31 o
  -2   7  15       59.93       70.02      5.70 o
  -1   7  15       80.30       88.59      6.24 o
   0   7  15       18.40       25.70      4.45 o
   1   7  15      138.05      147.54      7.83 o
   2   7  15       64.11       64.75      5.77 o
   3   7  15       32.00       27.53      4.73 o
   4   7  15       32.35       36.26      4.64 o
   5   7  15        2.00        6.51      4.40 o
   6   7  15       54.16       56.43      4.53 o
   7   7  15       51.05       56.47      3.53 o
   8   7  15       17.59       21.49      2.79 o
   9   7  15       28.00       25.90      3.58 o
  10   7  15       20.35       16.24      3.87 o
  11   7  15        3.14        3.92      3.39 o
  -9   8  15        0.98        3.72      5.09 o
  -8   8  15       19.47       15.78      5.69 o
  -7   8  15       17.93       22.36      5.90 o
  -6   8  15        6.36        7.35      4.98 o
  -5   8  15        7.67        8.00      4.97 o
  -4   8  15        1.21       -3.13      3.84 o
  -3   8  15        4.27       -1.34      3.40 o
  -2   8  15       12.98       10.28      4.07 o
  -1   8  15       11.71       14.86      4.59 o
   0   8  15       35.37       41.79      5.51 o
   1   8  15       10.00       16.87      4.68 o
   2   8  15        3.45        3.35      4.09 o
   3   8  15        6.07        0.68      4.77 o
   4   8  15        8.97       11.16      6.01 o
   5   8  15        0.00       -4.06      4.06 o
   6   8  15        6.40        6.67      4.90 o
   7   8  15        1.37       -0.44      7.96 o
   8   8  15        6.13        3.41      3.19 o
   9   8  15        1.01        7.13      3.23 o
  -7   9  15       21.76       22.15      6.52 o
  -6   9  15       19.03       15.57      7.29 o
  -5   9  15       61.95       66.38      8.40 o
  -4   9  15        9.18        8.83     10.28 o
  -3   9  15       14.98       29.45      9.94 o
  -2   9  15       50.64       56.89      8.20 o
  -1   9  15       44.39       49.32      7.77 o
   0   9  15       37.52       41.65     12.31 o
   1   9  15      118.59      128.60     10.66 o
   2   9  15       14.61       17.58      6.45 o
   3   9  15       62.17       58.78      6.74 o
   4   9  15       40.50       45.88      6.46 o
   5   9  15        7.26        5.72      6.69 o
   6   9  15        5.24        4.28      9.23 o
   7   9  15        0.09       -8.73      8.73 o
  -1  10  15        5.11        3.64      6.43 o
   0  10  15        1.20        1.11      6.13 o
   1  10  15        0.24       13.29      6.97 o
 -15   0  16       13.73       18.22      4.70 o
 -14   0  16       40.01       46.42      4.42 o
 -13   0  16       29.56       25.95      5.30 o
 -12   0  16      135.00      148.29      8.51 o
 -11   0  16       43.06       56.31      5.19 o
 -10   0  16       67.24       72.60      5.60 o
  -9   0  16       19.69       18.90      2.36 o
  -8   0  16      226.62      202.27      6.38 o
  -7   0  16     2507.70     2455.08     56.08 o
  -6   0  16       11.06        3.74      2.14 o
  -5   0  16       12.22       19.08      3.06 o
  -4   0  16      148.35      136.13      6.28 o
  -3   0  16       50.83       53.86      3.23 o
  -2   0  16       72.65       73.88      4.01 o
  -1   0  16      254.61      253.69      6.02 o
   0   0  16       14.21       13.22      1.94 o
   1   0  16        7.82        6.30      1.85 o
   2   0  16        8.02        3.07      1.76 o
   3   0  16       46.54       48.19      3.44 o
   4   0  16        8.17       18.30      4.17 o
   5   0  16      583.91      543.25     10.88 o
   6   0  16      574.00      577.93     11.78 o
   7   0  16      301.80      319.22      8.27 o
   8   0  16       61.65       68.38      4.74 o
   9   0  16        4.72        5.72      3.12 o
  10   0  16        5.67        0.43      3.04 o
  11   0  16       77.20       72.02      5.50 o
  12   0  16       21.99       21.54      5.83 o
  13   0  16       12.14       13.73      5.73 o
  14   0  16        8.92        6.29      8.15 o
  15   0  16        0.57       -8.73      8.73 o
 -15   1  16        0.36       -0.42      2.47 o
 -14   1  16        0.37        2.31      2.29 o
 -13   1  16        0.52       -1.11      4.21 o
 -12   1  16       30.25       32.43      5.46 o
 -11   1  16        7.20        6.84      4.17 o
 -10   1  16      138.41      131.24      8.70 o
  -9   1  16       38.66       45.19      5.38 o
  -8   1  16      211.76      221.60      9.28 o
  -7   1  16      128.64      111.31      5.80 o
  -6   1  16      656.48      626.54     10.50 o
  -5   1  16      365.04      372.17      6.66 o
  -4   1  16      222.19      228.29      4.91 o
  -3   1  16        3.54        1.70      1.28 o
  -2   1  16        0.56        1.68      1.14 o
  -1   1  16        8.07        5.86      1.27 o
   0   1  16      154.85      142.15      3.52 o
   1   1  16      693.64      645.29      8.69 o
   2   1  16       73.86       71.85      2.59 o
   3   1  16      261.71      238.83      4.81 o
   4   1  16       34.46       25.36      1.95 o
   5   1  16      226.39      206.10      4.24 o
   6   1  16      231.11      228.57      4.77 o
   7   1  16       11.35        7.42      1.97 o
   8   1  16        1.70       -1.70      1.70 o
   9   1  16       12.28       15.54      2.40 o
  10   1  16        0.12        0.66      2.53 o
  11   1  16       11.75        8.15      2.49 o
  12   1  16        6.70       12.00      3.82 o
  13   1  16        5.09        2.51      3.56 o
  14   1  16       79.18       72.24      8.83 o
  15   1  16       32.75       47.88     12.25 o
 -15   2  16        0.69       -1.07      5.60 o
 -14   2  16        0.52       -5.22      5.27 o
 -13   2  16        0.06        0.93      4.91 o
 -12   2  16        8.18        8.10      5.52 o
 -11   2  16       74.25       82.86      8.15 o
 -10   2  16       41.17       38.66      6.29 o
  -9   2  16      306.87      313.39     15.13 o
  -8   2  16      375.85      335.41     15.49 o
  -7   2  16      222.15      196.70     11.31 o
  -6   2  16        0.04        3.27      4.04 o
  -5   2  16      248.61      240.30      7.89 o
  -4   2  16       69.08       59.76      2.66 o
  -3   2  16        7.23        7.34      1.55 o
  -2   2  16      838.18      778.81     10.60 o
  -1   2  16       33.74       32.72      2.05 o
   0   2  16      339.66      318.72      6.48 o
   1   2  16      269.67      262.80      4.85 o
   2   2  16      200.29      197.22      4.31 o
   3   2  16      259.72      224.96      5.42 o
   4   2  16      231.95      225.92      4.92 o
   5   2  16      463.98      432.21      7.45 o
   6   2  16       14.35        8.74      1.76 o
   7   2  16      582.14      560.26      8.89 o
   8   2  16        0.18        1.36      1.84 o
   9   2  16        2.37        5.68      2.22 o
  10   2  16        0.49       -1.10      2.13 o
  11   2  16        0.11        0.59      2.71 o
  12   2  16        0.15       -1.00      3.15 o
  13   2  16        0.00       -2.86      4.81 o
  14   2  16        1.77        2.72      8.07 o
  15   2  16       10.42       20.58     12.90 o
 -14   3  16       11.77       22.73      7.19 o
 -13   3  16       14.28       16.06      6.53 o
 -12   3  16        6.32       11.34      5.99 o
 -11   3  16      146.35      146.51     11.92 o
 -10   3  16       16.48       17.30      6.15 o
  -9   3  16       24.88       20.40      5.88 o
  -8   3  16       57.11       54.17      7.30 o
  -7   3  16        1.44       -3.27      4.42 o
  -6   3  16       58.08       49.39      2.60 o
  -5   3  16       17.08       21.08      2.19 o
  -4   3  16      478.40      446.49      9.17 o
  -3   3  16      112.29      108.76      4.30 o
  -2   3  16       50.79       56.27      3.38 o
  -1   3  16      193.81      205.74      4.97 o
   0   3  16       25.15       28.32      2.56 o
   1   3  16        1.69       -0.38      1.87 o
   2   3  16       84.13       76.92      3.66 o
   3   3  16       47.69       50.91      3.85 o
   4   3  16       19.51       21.37      2.29 o
   5   3  16      212.07      189.59      5.14 o
   6   3  16        0.27       -1.16      1.53 o
   7   3  16       15.98       16.46      2.29 o
   8   3  16        6.83        4.37      2.35 o
   9   3  16      116.47      114.59      4.44 o
  10   3  16        2.02        4.30      2.64 o
  11   3  16        0.31        2.84      3.03 o
  12   3  16        0.33        2.73      3.47 o
  13   3  16        3.79        3.95      5.88 o
  14   3  16        2.58        5.48      6.91 o
 -14   4  16       21.05       30.70      8.57 o
 -13   4  16       57.10       64.83      9.94 o
 -12   4  16       80.47      104.55     11.15 o
 -11   4  16        2.37        7.47      6.59 o
 -10   4  16        1.20        7.39      5.93 o
  -9   4  16       23.75       28.09      6.84 o
  -8   4  16        8.86        9.45      5.71 o
  -7   4  16       30.34       34.16      3.03 o
  -6   4  16        3.24        1.23      1.91 o
  -5   4  16      171.22      174.62      5.38 o
  -4   4  16        6.93        9.15      2.27 o
  -3   4  16       22.93       12.36      3.02 o
  -2   4  16      178.45      159.29      6.73 o
  -1   4  16      251.97      259.29      8.59 o
   0   4  16       32.78       18.75      4.13 o
   1   4  16      273.38      237.69      6.36 o
   2   4  16      164.76      139.31      4.94 o
   3   4  16       38.29       50.18      3.36 o
   4   4  16      240.83      227.20      6.43 o
   5   4  16       68.70       66.80      3.36 o
   6   4  16      136.46      118.54      3.51 o
   7   4  16      139.93      132.31      4.10 o
   8   4  16       28.24       27.26      2.71 o
   9   4  16        1.49        3.02      2.22 o
  10   4  16        1.26        0.06      2.46 o
  11   4  16       20.64       16.91      4.99 o
  12   4  16       11.17       14.66      4.64 o
  13   4  16        0.61       -0.80      3.65 o
  14   4  16       26.66       40.84      7.58 o
 -13   5  16        7.33        8.13      7.58 o
 -12   5  16       27.88       37.77      3.99 o
 -11   5  16        0.00        4.09      2.99 o
 -10   5  16        0.44       -0.46      2.75 o
  -9   5  16       10.68       17.10      3.44 o
  -8   5  16        2.57        1.41      3.05 o
  -7   5  16        2.74        2.77      3.18 o
  -6   5  16       12.22       16.90      3.78 o
  -5   5  16        3.74        2.77      2.87 o
  -4   5  16        8.95        8.23      3.15 o
  -3   5  16        1.37       -1.45      2.38 o
  -2   5  16       56.81       60.95      4.76 o
  -1   5  16        0.49       -1.36      4.99 o
   0   5  16      160.83      154.82      7.07 o
   1   5  16      122.77      116.97      6.28 o
   2   5  16       33.01       40.39      3.21 o
   3   5  16        2.72       -2.05      2.05 o
   4   5  16       79.83       87.39      4.89 o
   5   5  16        3.10       -0.95      2.02 o
   6   5  16       66.43       71.40      6.42 o
   7   5  16        8.94        8.81      2.16 o
   8   5  16        3.25        2.13      2.51 o
   9   5  16       11.83       13.97      3.46 o
  10   5  16        1.41        1.15      3.28 o
  11   5  16       18.73       18.73      5.58 o
  12   5  16        0.06        0.85      4.25 o
  13   5  16       34.99       41.93      7.68 o
 -12   6  16       45.75       56.95     10.63 o
 -11   6  16       17.59       15.32      4.32 o
 -10   6  16        0.06       -0.24      9.17 o
  -9   6  16        0.49        2.04      3.58 o
  -8   6  16        1.67       -1.81      4.43 o
  -7   6  16        4.36        6.20      6.19 o
  -6   6  16        6.72        3.76      5.83 o
  -5   6  16        9.37        5.03      3.28 o
  -4   6  16        1.54        3.84      3.07 o
  -3   6  16      148.25      129.57      6.69 o
  -2   6  16       72.64       67.32      5.33 o
  -1   6  16       43.84       48.85      5.95 o
   0   6  16      159.57      154.78     12.25 o
   1   6  16       44.75       49.98      5.12 o
   2   6  16      133.47      131.39      7.25 o
   3   6  16        1.93       -4.67      4.67 o
   4   6  16       72.50       57.34      5.56 o
   5   6  16      100.91       97.52      6.01 o
   6   6  16        0.02        4.04      2.89 o
   7   6  16       84.95       94.67      5.92 o
   8   6  16        1.74        3.78      2.22 o
   9   6  16       27.54       30.37      3.39 o
  10   6  16       10.82        8.62      4.06 o
  11   6  16       10.86        4.00      4.29 o
  12   6  16        0.35        0.87      3.89 o
 -10   7  16       14.14       19.99      5.03 o
  -9   7  16       33.88       46.36      7.06 o
  -8   7  16        9.78        0.90      4.75 o
  -7   7  16        1.74        0.24      4.06 o
  -6   7  16        5.01        5.77      4.53 o
  -5   7  16       10.62       10.58      3.86 o
  -4   7  16       26.06       29.03      5.70 o
  -3   7  16        2.82        3.48      3.44 o
  -2   7  16       44.24       52.88      6.24 o
  -1   7  16       23.54       17.84      4.26 o
   0   7  16       19.87       24.21      5.24 o
   1   7  16        0.85       -2.29      3.64 o
   2   7  16        7.60        7.55      4.89 o
   3   7  16       54.52       53.13      5.80 o
   4   7  16       56.53       54.05      6.02 o
   5   7  16        8.91        6.97      4.19 o
   6   7  16       15.28       16.46      4.82 o
   7   7  16       41.82       34.23      5.87 o
   8   7  16        1.43        1.67      3.79 o
   9   7  16        0.76       -2.30      3.11 o
  10   7  16        9.23        9.13      4.19 o
  -9   8  16       15.59       19.82      5.73 o
  -8   8  16        1.00       -4.62      4.62 o
  -7   8  16        4.91        3.37      5.08 o
  -6   8  16       64.33       71.06      7.85 o
  -5   8  16        1.05        1.69      4.65 o
  -4   8  16       17.00       14.41      4.64 o
  -3   8  16        3.41        4.18      3.91 o
  -2   8  16        0.19        2.85      4.52 o
  -1   8  16        0.79       -1.56      4.41 o
   0   8  16       39.87       42.94      5.67 o
   1   8  16       27.36       32.26      5.30 o
   2   8  16        0.15       -2.80      3.78 o
   3   8  16        6.76        8.02      4.36 o
   4   8  16       20.31       18.70      6.48 o
   5   8  16        5.01        2.51      4.51 o
   6   8  16        0.00        0.07      5.79 o
   7   8  16       10.00       18.92      9.31 o
   8   8  16        7.21       13.12      9.58 o
  -6   9  16        0.00       -4.14      5.36 o
  -5   9  16        4.19       11.00      5.83 o
  -4   9  16        0.14       -4.20      5.27 o
  -3   9  16        2.97        1.26      4.99 o
  -2   9  16        4.23        4.73      5.58 o
  -1   9  16        1.51       -4.86     11.41 o
   0   9  16        0.01       -0.50      9.46 o
   1   9  16       18.13       25.47      6.75 o
   2   9  16        1.26       -5.13      5.19 o
   3   9  16        0.34       -2.01      4.77 o
   4   9  16        7.46       11.83      6.84 o
   5   9  16        4.41        6.53      6.81 o
   6   9  16       34.69       48.27     12.27 o
 -15   1  17        0.51        5.24      5.38 o
 -14   1  17       11.52        5.30      5.24 o
 -13   1  17       38.10       50.33      6.75 o
 -12   1  17       32.38       30.89      5.68 o
 -11   1  17        0.74        2.88      4.15 o
 -10   1  17       11.84       14.44      4.23 o
  -9   1  17      176.40      156.70      9.31 o
  -8   1  17       40.53       50.44      5.71 o
  -7   1  17      104.55       88.36      7.28 o
  -6   1  17      155.76      127.64      5.69 o
  -5   1  17        9.52       10.55      1.66 o
  -4   1  17       54.80       56.61      2.57 o
  -3   1  17       62.97       70.69      2.77 o
  -2   1  17       15.15       11.13      1.70 o
  -1   1  17      102.68       86.33      3.61 o
   0   1  17      272.46      249.17      5.46 o
   1   1  17       34.96       32.69      2.90 o
   2   1  17        0.96       -0.36      1.47 o
   3   1  17       79.46       78.85      3.35 o
   4   1  17       27.04       22.93      2.50 o
   5   1  17      202.24      173.89      4.49 o
   6   1  17      368.17      360.43      6.11 o
   7   1  17       24.76       24.57      2.15 o
   8   1  17       43.97       43.98      2.73 o
   9   1  17        0.03       -1.50      1.99 o
  10   1  17        1.40        2.33      2.17 o
  11   1  17       12.09       16.39      3.02 o
  12   1  17        0.94        1.95      3.16 o
  13   1  17        8.47       13.77      4.86 o
 -14   2  17        4.81        7.11      5.79 o
 -13   2  17        4.37       12.99      5.85 o
 -12   2  17       17.26       14.96      6.01 o
 -11   2  17        0.26        6.29      4.61 o
 -10   2  17       20.56       21.91      5.57 o
  -9   2  17       90.18       88.74      7.99 o
  -8   2  17       67.13       65.15      7.30 o
  -7   2  17       90.49       73.56      7.47 o
  -6   2  17       21.12       20.37      5.05 o
  -5   2  17        1.22       -0.76      1.56 o
  -4   2  17      156.52      159.32      4.72 o
  -3   2  17      111.21      106.90      4.96 o
  -2   2  17      297.57      294.59      6.62 o
  -1   2  17        0.84        1.07      1.88 o
   0   2  17        0.34        0.43      2.25 o
   1   2  17       10.25        7.99      1.97 o
   2   2  17        0.92       -1.27      1.78 o
   3   2  17      125.01      112.67      4.46 o
   4   2  17      376.72      358.66      8.31 o
   5   2  17        8.30        7.35      2.03 o
   6   2  17       16.84       10.29      1.80 o
   7   2  17        3.91        2.63      1.79 o
   8   2  17        1.35        0.25      1.91 o
   9   2  17       26.43       29.12      2.87 o
  10   2  17        1.74        1.03      2.58 o
  11   2  17       21.19       17.05      3.25 o
  12   2  17       21.29       36.50      4.45 o
  13   2  17        5.82       11.26      6.24 o
 -14   3  17        0.42       -4.53      5.82 o
 -13   3  17       16.90       31.74      7.58 o
 -12   3  17        5.97        4.86      5.88 o
 -11   3  17        2.02        8.54      5.52 o
 -10   3  17        0.22       -1.21      5.38 o
  -9   3  17       84.32       65.70      8.18 o
  -8   3  17        9.51       12.36      5.46 o
  -7   3  17       31.09       20.62      5.96 o
  -6   3  17        1.16        1.36      1.65 o
  -5   3  17       11.51       13.90      2.08 o
  -4   3  17      319.37      298.02      7.17 o
  -3   3  17       81.96       74.99      3.75 o
  -2   3  17      856.48      810.57     15.02 o
  -1   3  17     1005.39      909.52     16.82 o
   0   3  17       11.24        6.65      2.54 o
   1   3  17      168.49      167.23      6.03 o
   2   3  17      632.98      612.85     11.49 o
   3   3  17      129.52      131.53      5.05 o
   4   3  17       96.29       98.54      5.65 o
   5   3  17       62.62       52.79      3.10 o
   6   3  17        0.11       -0.30      1.84 o
   7   3  17       26.92       24.87      2.29 o
   8   3  17        7.70        4.63      2.10 o
   9   3  17       13.36       15.05      2.54 o
  10   3  17        1.67        3.78      2.35 o
  11   3  17        1.27       -0.83      3.78 o
  12   3  17        5.89        3.54      4.57 o
  13   3  17       11.55       14.19      4.90 o
 -13   4  17        1.66        0.47      6.64 o
 -12   4  17        7.02        7.99      6.97 o
 -11   4  17        5.32       13.89      7.00 o
 -10   4  17       38.47       38.08      7.99 o
  -9   4  17       47.12       39.37      7.80 o
  -8   4  17        5.27        0.93      5.55 o
  -7   4  17        4.41        6.19      1.85 o
  -6   4  17       70.14       70.28      7.18 o
  -5   4  17       84.84       80.29      4.83 o
  -4   4  17       22.68       27.54      3.52 o
  -3   4  17       41.35       48.45      7.92 o
  -2   4  17       27.68       28.21      3.58 o
  -1   4  17      254.35      235.65      8.29 o
   0   4  17        5.23        5.07      2.46 o
   1   4  17      225.12      223.80      7.05 o
   2   4  17       31.75       32.44      3.48 o
   3   4  17      276.30      257.64      6.97 o
   4   4  17        0.07       -1.93      2.29 o
   5   4  17       64.64       64.65      3.38 o
   6   4  17       83.70       81.35      3.88 o
   7   4  17        2.05        0.97      1.52 o
   8   4  17       39.08       31.62      2.89 o
   9   4  17       19.86       17.34      3.51 o
  10   4  17        7.40        7.12      3.18 o
  11   4  17       17.52       15.84      4.63 o
  12   4  17       19.57       17.59      4.98 o
  13   4  17        0.18        2.33      4.55 o
 -12   5  17        3.43        8.13      7.58 o
 -11   5  17        0.10        0.14      6.86 o
 -10   5  17       50.97       57.00      9.69 o
  -9   5  17        0.05        1.55      2.81 o
  -8   5  17        8.80        1.51      3.06 o
  -7   5  17       52.86       42.37      4.47 o
  -6   5  17        4.55        7.05      3.48 o
  -5   5  17        3.68        0.56      2.84 o
  -4   5  17        0.89        1.71      2.82 o
  -3   5  17      125.16      122.56      6.29 o
  -2   5  17       12.85        8.39      3.27 o
  -1   5  17       56.37       45.49      6.36 o
   0   5  17       53.00       51.74      4.82 o
   1   5  17      301.58      298.67     10.26 o
   2   5  17       26.80       29.98      3.97 o
   3   5  17      112.59       91.70      4.83 o
   4   5  17        1.67        3.08      2.45 o
   5   5  17        2.72       -0.53      7.37 o
   6   5  17        4.28        3.60      2.72 o
   7   5  17        0.56       -0.67      2.60 o
   8   5  17        3.94        2.60      1.90 o
   9   5  17        5.37        6.73      3.10 o
  10   5  17        0.91        4.14      3.46 o
  11   5  17        7.34       12.01      5.48 o
  12   5  17        3.13        0.09      5.09 o
 -11   6  17      111.44      122.73      7.29 o
 -10   6  17        2.69        2.77      3.62 o
  -9   6  17       33.60       39.74      5.08 o
  -8   6  17        0.13       -3.31      3.31 o
  -7   6  17        0.14        1.56      3.71 o
  -6   6  17       31.85       26.68      4.80 o
  -5   6  17       47.98       47.84      4.85 o
  -4   6  17        1.01        0.62      3.01 o
  -3   6  17        3.58        5.85      3.23 o
  -2   6  17        7.47        5.23      3.28 o
  -1   6  17       13.25        7.53      3.59 o
   0   6  17       53.59       43.22      4.99 o
   1   6  17        2.11        3.93      3.50 o
   2   6  17        0.12       -1.76      3.31 o
   3   6  17       51.22       52.95      5.53 o
   4   6  17       22.84       17.18      4.46 o
   5   6  17        5.53        4.26      3.71 o
   6   6  17        5.34        8.30      4.11 o
   7   6  17        0.16       -0.66      3.25 o
   8   6  17       11.70        9.69      3.50 o
   9   6  17        9.14        8.14      2.82 o
  10   6  17       29.27       42.86      4.61 o
  11   6  17        6.13       13.36      5.34 o
 -10   7  17        1.22       -4.26      4.26 o
  -9   7  17        1.12       -1.86      4.18 o
  -8   7  17        6.61        5.34      4.54 o
  -7   7  17        6.55        8.20      6.59 o
  -6   7  17        1.94        3.88      4.32 o
  -5   7  17       10.17       17.60      4.23 o
  -4   7  17        0.07        7.41      3.85 o
  -3   7  17       31.69       32.30      4.74 o
  -2   7  17        9.08       15.43      4.22 o
  -1   7  17       17.74       23.17      4.42 o
   0   7  17        4.52        9.12      4.15 o
   1   7  17      155.17      163.65     12.18 o
   2   7  17       11.69       11.75      5.38 o
   3   7  17       45.42       50.77      8.52 o
   4   7  17        8.93        1.87      6.76 o
   5   7  17        1.00       -1.61      4.07 o
   6   7  17       18.25       18.14      5.23 o
   7   7  17        6.56        7.80      6.12 o
   8   7  17       21.47       19.71      6.84 o
   9   7  17        2.09        3.25      3.56 o
  10   7  17        2.36        1.62      6.37 o
  -8   8  17        1.23       -0.13      5.05 o
  -7   8  17        2.62        8.62      6.80 o
  -6   8  17        4.45       -4.80      4.80 o
  -5   8  17        5.65        5.78      5.41 o
  -4   8  17       99.13      112.03      7.56 o
  -3   8  17        0.01        0.59      3.99 o
  -2   8  17       26.78       35.34      7.38 o
  -1   8  17       15.25       14.74      4.69 o
   0   8  17       28.37       28.24      5.41 o
   1   8  17       14.05        7.72      4.28 o
   2   8  17       48.43       58.39      6.45 o
   3   8  17        0.77       -0.34      4.14 o
   4   8  17        5.12       -2.48      4.16 o
   5   8  17        2.10       -5.32      5.32 o
   6   8  17       78.24       85.57      9.60 o
   7   8  17        8.79        5.90      9.50 o
   8   8  17       22.69       23.31     11.01 o
  -4   9  17       10.16        9.74      6.24 o
  -3   9  17        5.72       21.47      6.69 o
  -2   9  17        7.70        4.86      5.89 o
  -1   9  17        0.45       -3.03      5.18 o
   0   9  17        0.02        6.83      6.11 o
   1   9  17       17.46       19.54      6.45 o
   2   9  17       12.93       22.64      7.15 o
   3   9  17        0.00        2.80      6.08 o
   4   9  17        1.01        8.84      6.74 o
 -14   0  18       10.00       21.03      4.42 o
 -13   0  18      158.21      192.64      9.53 o
 -12   0  18       11.20       10.82      3.65 o
 -11   0  18       40.30       47.31      4.67 o
 -10   0  18      117.43      120.12      6.64 o
  -9   0  18       40.88       38.49      4.17 o
  -8   0  18      148.39      133.44     17.63 o
  -7   0  18      197.72      213.77      7.02 o
  -6   0  18      339.95      312.91      9.68 o
  -5   0  18        6.18       -2.00      2.22 o
  -4   0  18      706.75      720.79     15.39 o
  -3   0  18      979.91      951.06     19.32 o
  -2   0  18      511.90      496.15     12.01 o
  -1   0  18        1.58        2.41      2.50 o
   0   0  18     2343.87     2192.93     49.17 o
   1   0  18      970.13      859.05     22.97 o
   2   0  18      406.34      355.76     12.78 o
   3   0  18     1575.37     1461.00     35.44 o
   4   0  18      383.40      396.56     14.30 o
   5   0  18     1040.05      930.09     27.94 o
   6   0  18      143.69      128.75      5.45 o
   7   0  18      109.82      107.91      6.85 o
   8   0  18       41.05       51.65      5.00 o
   9   0  18        8.37       -0.91      2.93 o
  10   0  18       21.87       29.76      5.01 o
  11   0  18       76.22       87.84      7.16 o
  12   0  18       11.68        7.54      4.79 o
  13   0  18        4.56       12.16      8.26 o
 -14   1  18        0.06        2.99      5.00 o
 -13   1  18        0.02        3.43      4.80 o
 -12   1  18        3.80        1.78      4.28 o
 -11   1  18       69.01       46.68      6.01 o
 -10   1  18        0.81        1.07      3.79 o
  -9   1  18        3.41        0.80      3.71 o
  -8   1  18        1.78        2.44      3.87 o
  -7   1  18      248.75      238.60     11.78 o
  -6   1  18       43.93       43.21      2.55 o
  -5   1  18      606.40      605.55     11.19 o
  -4   1  18      115.45      115.93      4.28 o
  -3   1  18      250.36      223.26      5.61 o
  -2   1  18      478.57      457.48      8.86 o
  -1   1  18       43.17       51.04      4.04 o
   0   1  18      130.78      119.64      9.72 o
   1   1  18        1.01        1.47      2.14 o
   2   1  18       29.91       38.73      3.55 o
   3   1  18        2.05        2.23      2.41 o
   4   1  18       19.41       13.88      2.99 o
   5   1  18      174.52      175.19      4.79 o
   6   1  18        0.71        2.11      1.55 o
   7   1  18        0.01       -1.62      1.62 o
   8   1  18       19.09       19.73      2.30 o
   9   1  18        0.84        2.96      2.23 o
  10   1  18        0.23       -1.06      2.60 o
  11   1  18        6.32       10.94      3.28 o
  12   1  18        5.88       12.33      3.47 o
  13   1  18       49.70       58.45     13.77 o
 -14   2  18        2.57        2.53      5.77 o
 -13   2  18        0.02       -4.01      4.83 o
 -12   2  18        1.67       -4.94      4.94 o
 -11   2  18       29.37       21.75      6.12 o
 -10   2  18        5.32       -1.70      4.78 o
  -9   2  18       39.04       53.24      6.89 o
  -8   2  18        8.33        4.80      4.78 o
  -7   2  18       25.11        7.61      4.75 o
  -6   2  18      115.02       96.10      4.47 o
  -5   2  18        4.26        1.43      1.67 o
  -4   2  18       86.14       68.23      3.38 o
  -3   2  18      548.60      521.49      9.64 o
  -2   2  18       79.50       66.14      3.38 o
  -1   2  18      761.48      721.06     14.13 o
   0   2  18       12.62       13.84      3.04 o
   1   2  18       11.37        7.16      2.43 o
   2   2  18      137.52      129.89      5.46 o
   3   2  18      668.58      643.62     13.56 o
   4   2  18      325.09      292.75     12.08 o
   5   2  18       11.69        5.56      2.36 o
   6   2  18       24.94       29.02      2.64 o
   7   2  18       46.56       47.93      2.63 o
   8   2  18       47.04       48.24      3.25 o
   9   2  18        2.51        2.47      2.25 o
  10   2  18       33.79       37.65      4.14 o
  11   2  18        2.56        1.90      2.92 o
  12   2  18        4.84        3.11      3.93 o
  13   2  18        4.45        5.09      5.23 o
 -13   3  18       36.36       48.63      8.37 o
 -12   3  18        0.06       -5.30      5.30 o
 -11   3  18        0.05       -0.71      5.52 o
 -10   3  18        1.74        6.51      5.63 o
  -9   3  18       43.34       45.30      7.50 o
  -8   3  18       30.41       27.07      6.62 o
  -7   3  18      114.26      120.01     10.24 o
  -6   3  18        0.47       -0.08      1.60 o
  -5   3  18      368.81      352.44     10.17 o
  -4   3  18       40.38       37.80      3.10 o
  -3   3  18       57.33       54.77      4.14 o
  -2   3  18       38.70       35.26      4.24 o
  -1   3  18       79.22       64.92      4.05 o
   0   3  18        1.28        3.99      2.42 o
   1   3  18       30.23       29.24      3.24 o
   2   3  18      475.48      433.21     10.45 o
   3   3  18       81.06       77.98      4.65 o
   4   3  18        1.20       -2.76      2.76 o
   5   3  18        2.18       -0.66      2.38 o
   6   3  18      114.74      105.08      4.53 o
   7   3  18       57.43       56.29      2.73 o
   8   3  18        1.61        0.75      1.89 o
   9   3  18        5.19       -0.91      3.27 o
  10   3  18       21.54       21.42      3.11 o
  11   3  18       18.26       24.94      3.82 o
  12   3  18        0.76        7.08      4.34 o
  13   3  18       10.42       10.61      5.53 o
 -13   4  18       10.68        8.21      6.84 o
 -12   4  18       54.79       72.10     10.21 o
 -11   4  18      306.93      337.91     19.27 o
 -10   4  18       49.83       57.05      9.06 o
  -9   4  18        2.16        3.93      5.85 o
  -8   4  18       21.49       22.84      6.84 o
  -7   4  18       31.53       26.84      4.12 o
  -6   4  18        0.00       -0.79      2.76 o
  -5   4  18        2.29        4.18      2.73 o
  -4   4  18       28.99       40.49      4.66 o
  -3   4  18        0.87       -2.47      2.47 o
  -2   4  18        0.11        3.35      3.02 o
  -1   4  18       13.33       14.90      3.31 o
   0   4  18        0.01        2.59      2.48 o
   1   4  18      260.41      247.31      7.60 o
   2   4  18       21.50       18.62      3.13 o
   3   4  18      178.91      171.48      7.99 o
   4   4  18        6.43       -0.40      3.36 o
   5   4  18       11.92        5.02      2.83 o
   6   4  18        0.00       -0.74      2.16 o
   7   4  18       32.42       28.02      3.24 o
   8   4  18        0.37        1.18      1.94 o
   9   4  18        0.38       -1.85      2.69 o
  10   4  18        0.48       -1.47      2.73 o
  11   4  18        4.51       -3.69      3.69 o
  12   4  18        6.64       10.66      5.36 o
  13   4  18        0.20       -1.92      5.37 o
 -12   5  18       31.06       36.74      9.36 o
 -11   5  18       12.14       13.87      7.99 o
 -10   5  18        4.94       10.49      7.83 o
  -9   5  18        2.47       -5.35      5.60 o
  -8   5  18       46.22       44.30      4.31 o
  -7   5  18       49.55       51.91      4.94 o
  -6   5  18        0.89        2.30      3.43 o
  -5   5  18       71.94       73.39      6.55 o
  -4   5  18       71.23       59.47      4.85 o
  -3   5  18        2.01        9.42      3.23 o
  -2   5  18       71.13       71.99      7.63 o
  -1   5  18       33.45       31.68      5.59 o
   0   5  18       40.93       44.44      4.72 o
   1   5  18        1.22        2.70      4.72 o
   2   5  18      244.93      239.54      7.73 o
   3   5  18        0.62       -2.38      2.38 o
   4   5  18       12.44        6.91      3.64 o
   5   5  18       37.18       34.48      5.25 o
   6   5  18       32.67       40.77      4.20 o
   7   5  18        5.80        3.16      3.34 o
   8   5  18       16.01       19.24      3.83 o
   9   5  18        1.57        1.64      2.26 o
  10   5  18       13.01       15.07      4.03 o
  11   5  18        5.68        5.96      4.93 o
  12   5  18        1.02        4.56      4.98 o
 -11   6  18        7.15        3.10      8.46 o
 -10   6  18        2.56        3.71      3.42 o
  -9   6  18        4.14       10.63      4.98 o
  -8   6  18       28.45       26.03      4.80 o
  -7   6  18        3.46        5.62      3.96 o
  -6   6  18        3.89       -3.63      3.65 o
  -5   6  18        7.76        4.88      4.39 o
  -4   6  18       17.49       12.51      3.73 o
  -3   6  18        0.82        5.24      3.47 o
  -2   6  18        0.41       -0.98      3.17 o
  -1   6  18        8.19        6.72      3.61 o
   0   6  18        5.15       10.32      3.92 o
   1   6  18       14.37       17.81      4.30 o
   2   6  18        0.55       -3.30      3.30 o
   3   6  18        0.95       -3.49      3.49 o
   4   6  18        1.36       -1.56      3.47 o
   5   6  18       12.22       12.59      4.45 o
   6   6  18       14.45       11.32      4.62 o
   7   6  18        2.32        7.40      4.14 o
   8   6  18       24.71       33.57      5.29 o
   9   6  18        1.91        6.06      2.80 o
  10   6  18        2.58       -1.83      5.06 o
  11   6  18        0.03        7.38      3.99 o
  -9   7  18        1.37        0.75      4.48 o
  -8   7  18       22.10       22.11      5.36 o
  -7   7  18       21.64       22.65      7.39 o
  -6   7  18        8.35        6.39      4.54 o
  -5   7  18        0.34        3.09      3.61 o
  -4   7  18       47.29       57.88      5.78 o
  -3   7  18        6.29        9.86      3.92 o
  -2   7  18        6.80        6.78      4.03 o
  -1   7  18        0.24        3.10      3.97 o
   0   7  18       53.94       53.15      5.77 o
   1   7  18       19.86       26.92      5.74 o
   2   7  18       12.29        9.39      4.41 o
   3   7  18        0.46        1.14      4.04 o
   4   7  18        4.73       -2.67      3.99 o
   5   7  18        0.30       -2.09      4.02 o
   6   7  18        8.54        6.93      6.04 o
   7   7  18        9.73       21.52      6.80 o
   8   7  18        4.59       -4.91      5.95 o
   9   7  18        1.06       -4.23      9.01 o
  -7   8  18        0.34       -2.44      4.94 o
  -6   8  18        9.84       15.29      5.69 o
  -5   8  18        5.84        2.23      5.06 o
  -4   8  18        4.05        2.15      7.99 o
  -3   8  18        9.51        6.15      4.58 o
  -2   8  18        0.92       -4.01      5.14 o
  -1   8  18       31.44       34.89      5.69 o
   0   8  18       10.25        4.03      4.74 o
   1   8  18       27.72       33.21      8.35 o
   2   8  18        1.92        5.91      4.73 o
   3   8  18       21.24       20.38      6.84 o
   4   8  18       14.39        8.35      6.42 o
   5   8  18        2.31       -4.13      5.53 o
   6   8  18        0.00        6.89      6.28 o
   7   8  18        3.93        2.47      9.53 o
  -3   9  18        7.41        5.90      5.90 o
  -2   9  18       16.12       20.39      6.79 o
  -1   9  18       38.10       47.72     10.97 o
   0   9  18        9.13        9.49      7.95 o
   1   9  18       19.01       20.63      7.12 o
   2   9  18        3.03       -0.71      6.10 o
   3   9  18        0.48        4.37      6.57 o
 -14   1  19       11.12       14.22      5.41 o
 -13   1  19        6.48        9.03      4.86 o
 -12   1  19       50.42       68.37      7.03 o
 -11   1  19        2.37       -0.27      4.15 o
 -10   1  19        6.63        4.80      4.09 o
  -9   1  19        0.00       -3.57      3.57 o
  -8   1  19       58.51       51.40      5.77 o
  -7   1  19       64.63       70.34      6.73 o
  -6   1  19        0.61        0.85      1.71 o
  -5   1  19        0.34        0.45      1.78 o
  -4   1  19        0.13        1.34      1.90 o
  -3   1  19        0.55       -0.81      2.22 o
  -2   1  19      325.41      292.45      7.87 o
  -1   1  19      202.39      197.90      6.46 o
   0   1  19      268.35      250.06      7.39 o
   1   1  19       71.02       73.16      4.28 o
   2   1  19      116.28      106.38      5.06 o
   3   1  19      372.75      344.31     11.16 o
   4   1  19       20.50       15.83      3.90 o
   5   1  19        0.15       -2.40      2.40 o
   6   1  19      170.67      155.30      5.09 o
   7   1  19        0.09       -0.76      1.65 o
   8   1  19        1.09        0.65      1.93 o
   9   1  19        0.60       -0.01      2.23 o
  10   1  19        3.19        4.99      2.40 o
  11   1  19        1.61        2.92      2.76 o
  12   1  19        0.46        3.57      3.17 o
  13   1  19        0.00       -0.67      4.09 o
 -13   2  19       54.38       76.71      8.48 o
 -12   2  19        5.72       12.66      5.55 o
 -11   2  19       16.18       24.55      6.23 o
 -10   2  19       97.53      111.67      9.75 o
  -9   2  19       30.60       24.46      5.85 o
  -8   2  19        0.80        1.13      4.23 o
  -7   2  19       14.20        9.50      4.83 o
  -6   2  19        9.76        7.93      2.12 o
  -5   2  19      144.91      137.43      5.14 o
  -4   2  19       43.87       42.50      2.89 o
  -3   2  19        7.72        6.32      2.35 o
  -2   2  19       15.13       13.70      2.61 o
  -1   2  19        7.69        8.93      2.58 o
   0   2  19       79.83       71.72      4.18 o
   1   2  19      160.54      149.78      5.90 o
   2   2  19        4.17        1.17      3.53 o
   3   2  19        8.11       18.40      3.18 o
   4   2  19        0.91        1.62      2.36 o
   5   2  19        0.22        0.71      2.38 o
   6   2  19       26.30       14.36      2.55 o
   7   2  19        1.13       -0.89      2.20 o
   8   2  19        0.55       -1.62      1.87 o
   9   2  19        3.88       -1.91      2.04 o
  10   2  19        5.21        1.21      2.56 o
  11   2  19       52.63       66.84      4.31 o
  12   2  19        6.85       13.83      3.91 o
  13   2  19       19.82       21.99      5.81 o
 -13   3  19       14.31       18.20      7.11 o
 -12   3  19        1.12        4.50      6.01 o
 -11   3  19        0.76       -3.05      5.66 o
 -10   3  19       70.56       71.72      8.76 o
  -9   3  19       18.62       15.35      6.15 o
  -8   3  19       26.57       21.88      6.48 o
  -7   3  19        8.01        3.82      5.02 o
  -6   3  19       39.78       37.07      2.55 o
  -5   3  19       16.77       15.41      2.86 o
  -4   3  19        1.07        0.97      2.51 o
  -3   3  19       24.51       25.07      5.56 o
  -2   3  19       76.15       65.97      4.55 o
  -1   3  19       11.45       12.90      2.79 o
   0   3  19       35.47       29.23      3.31 o
   1   3  19       57.41       50.77      3.92 o
   2   3  19       73.60       71.72      4.46 o
   3   3  19      189.74      184.07      6.85 o
   4   3  19       16.03       12.17      3.88 o
   5   3  19       30.52       30.83      5.57 o
   6   3  19       22.74       23.96      2.93 o
   7   3  19        0.17        2.70      2.36 o
   8   3  19       46.11       44.25      2.85 o
   9   3  19        4.73        3.91      2.24 o
  10   3  19        5.83        0.96      2.54 o
  11   3  19        6.87        7.83      3.01 o
  12   3  19       10.33       15.14      4.67 o
  13   3  19        5.69        4.13      5.29 o
 -12   4  19       29.39       36.65      8.95 o
 -11   4  19       67.27       94.64     11.28 o
 -10   4  19       13.37       13.70      7.28 o
  -9   4  19        2.38        1.67      5.93 o
  -8   4  19        7.08       -0.82      5.24 o
  -7   4  19       32.22       34.18      3.44 o
  -6   4  19       29.61       31.17      3.87 o
  -5   4  19      119.17      110.90      5.68 o
  -4   4  19       84.62       85.61      5.29 o
  -3   4  19        2.30        2.34      2.82 o
  -2   4  19       37.14       41.51      4.22 o
  -1   4  19      147.90      127.85      6.52 o
   0   4  19      116.68      104.57      5.17 o
   1   4  19      119.57      120.11      5.49 o
   2   4  19        1.63       -0.87      2.49 o
   3   4  19       38.77       54.42      4.34 o
   4   4  19        5.11        5.11      3.90 o
   5   4  19       27.70       25.95      3.50 o
   6   4  19        9.84       14.69      3.43 o
   7   4  19       56.60       54.18      4.28 o
   8   4  19        0.84        3.78      3.09 o
   9   4  19        7.72        4.11      2.63 o
  10   4  19        5.45        4.48      3.04 o
  11   4  19       13.35       21.54      8.47 o
  12   4  19        4.91        9.25     12.88 o
 -11   5  19        9.85       14.14      8.26 o
 -10   5  19       31.16       37.04      8.95 o
  -9   5  19        1.88        8.48      7.19 o
  -8   5  19        1.29       -0.40      2.85 o
  -7   5  19        4.70        3.84      7.22 o
  -6   5  19        2.32       -0.08      8.37 o
  -5   5  19        6.63        4.93      3.71 o
  -4   5  19       16.27       17.66      3.74 o
  -3   5  19      123.83      134.19      7.56 o
  -2   5  19       39.66       34.87      6.27 o
  -1   5  19        1.08       -2.92      2.92 o
   0   5  19       10.61       13.42      5.23 o
   1   5  19      136.34      140.64      7.61 o
   2   5  19       32.03       35.59      3.89 o
   3   5  19        0.36        1.02      3.87 o
   4   5  19       62.25       75.30      7.18 o
   5   5  19        4.12        0.24      3.77 o
   6   5  19        6.14        9.49      5.04 o
   7   5  19       10.27        2.33      3.21 o
   8   5  19       19.14       22.19      4.61 o
   9   5  19        8.46        9.66      4.19 o
  10   5  19        2.14        4.32      4.38 o
  11   5  19        0.00       -1.16      4.32 o
 -10   6  19       19.82       22.54      3.75 o
  -9   6  19       17.37       31.54      4.47 o
  -8   6  19        4.01        1.68      3.80 o
  -7   6  19       17.24       13.53      4.26 o
  -6   6  19       13.96       10.16      4.46 o
  -5   6  19       22.13       26.17      4.47 o
  -4   6  19       51.26       54.01      5.73 o
  -3   6  19       17.05       14.48      4.01 o
  -2   6  19        5.62        1.50      4.11 o
  -1   6  19        0.91        1.81      3.91 o
   0   6  19      116.50      110.47      9.31 o
   1   6  19       48.87       57.66      7.67 o
   2   6  19        0.19       -0.98      3.67 o
   3   6  19        2.94       -3.33      3.81 o
   4   6  19        0.63        2.93      3.79 o
   5   6  19        9.07        8.73      6.20 o
   6   6  19        1.49       -3.01      4.63 o
   7   6  19       27.77       31.97      7.20 o
   8   6  19       31.53       22.33      6.38 o
   9   6  19        2.07       -0.81      4.72 o
  10   6  19       38.39       67.30     13.76 o
  -8   7  19        1.36       -0.23      4.50 o
  -7   7  19        5.35        3.93      4.63 o
  -6   7  19        8.69       11.40      8.17 o
  -5   7  19        9.98       10.63      4.27 o
  -4   7  19        2.33        0.38      3.64 o
  -3   7  19        3.64        7.64      4.18 o
  -2   7  19      131.36      163.34      8.61 o
  -1   7  19       38.40       33.30      5.38 o
   0   7  19      102.21      111.72      9.15 o
   1   7  19       71.26       71.43      6.62 o
   2   7  19       70.75       67.77      6.53 o
   3   7  19       10.47        9.19      7.55 o
   4   7  19        4.06       -4.99      4.99 o
   5   7  19        0.24       -4.54      5.21 o
   6   7  19        3.10        8.55      9.17 o
   7   7  19        2.63       -2.99      5.81 o
   8   7  19       10.62        7.82      6.88 o
  -6   8  19        0.13       11.97      6.52 o
  -5   8  19        0.04       -1.61      5.93 o
  -4   8  19       17.75       20.37      6.23 o
  -3   8  19       10.35        1.69      5.56 o
  -2   8  19      156.91      138.56     10.47 o
  -1   8  19        0.16        0.14      5.48 o
   0   8  19       26.15       29.61      6.95 o
   1   8  19        2.74        5.13      5.71 o
   2   8  19       11.88       21.56      6.87 o
   3   8  19       20.60       24.81      8.81 o
   4   8  19        1.07        2.29      5.81 o
   5   8  19        0.56        4.72      6.50 o
   6   8  19        2.42       -5.98      5.98 o
  -9   0  20       11.48       17.41      3.24 o
  -8   0  20       16.72       12.60      3.38 o
  -7   0  20        6.89       12.99      3.51 o
  -6   0  20       12.48        8.73      3.76 o
  -5   0  20        8.49       10.49      3.87 o
  -4   0  20      211.55      189.65      8.73 o
  -3   0  20        4.80       -1.86      6.16 o
  -2   0  20      170.91      152.41      8.06 o
  -1   0  20        2.40        2.31      4.60 o
   0   0  20      309.97      342.19     12.71 o
   1   0  20      359.14      345.30     13.66 o
   2   0  20       56.51       58.83      5.92 o
   3   0  20      340.64      309.65     12.39 o
   4   0  20      255.17      213.23     10.60 o
   5   0  20       65.39       64.45      6.46 o
   6   0  20       20.12       13.88      5.37 o
   7   0  20        5.74        5.21      2.39 o
   8   0  20        0.04       -2.58      2.58 o
   9   0  20        0.68        1.59      4.24 o
  10   0  20       24.83       41.20      7.94 o
  11   0  20        8.08        9.72      4.69 o
  12   0  20       55.68       68.32      7.17 o
  13   0  20        2.07        7.38      5.94 o
 -13   1  20       10.27       11.04      5.11 o
 -12   1  20       31.44       55.93      6.48 o
 -11   1  20        4.66        5.11      4.59 o
 -10   1  20        1.12       -3.95      3.95 o
  -9   1  20       61.01       62.35      6.42 o
  -8   1  20        9.34       13.76      4.42 o
  -7   1  20        0.08        1.39      1.56 o
  -6   1  20        8.27        7.53      2.42 o
  -5   1  20        1.07        0.81      2.26 o
  -4   1  20       74.48       67.04      6.11 o
  -3   1  20      165.13      168.15      5.91 o
  -2   1  20        0.23        6.39      4.09 o
  -1   1  20      203.68      185.91      6.43 o
   0   1  20        4.72        9.36      3.45 o
   1   1  20      433.30      407.55     10.06 o
   2   1  20        5.11        1.84      2.50 o
   3   1  20      148.55      127.07      7.72 o
   4   1  20       28.48       19.27      3.19 o
   5   1  20       24.98       34.97      4.85 o
   6   1  20        0.00        1.72      2.65 o
   7   1  20        4.11       -1.36      2.10 o
   8   1  20        6.34        7.21      2.04 o
   9   1  20       63.09       70.70      3.69 o
  10   1  20        0.18       -0.47      2.32 o
  11   1  20       17.08       21.92      3.35 o
  12   1  20        3.30       -3.25      5.03 o
  13   1  20        9.67       11.54      3.93 o
 -13   2  20       30.66       49.34      7.80 o
 -12   2  20       16.75       12.90      5.88 o
 -11   2  20        3.16        1.43      5.02 o
 -10   2  20        3.17        1.81      5.05 o
  -9   2  20       89.93       90.30      8.70 o
  -8   2  20        0.07        0.82      4.48 o
  -7   2  20       15.05       14.77      5.33 o
  -6   2  20       30.34       33.53      2.40 o
  -5   2  20       46.23       48.79      3.93 o
  -4   2  20       15.27       15.23      2.92 o
  -3   2  20        0.27        1.31      2.81 o
  -2   2  20       10.68       12.38      2.73 o
  -1   2  20      318.06      300.24      8.62 o
   0   2  20       11.80        5.97      4.53 o
   1   2  20       35.15       40.15      3.64 o
   2   2  20       22.82       23.82      3.31 o
   3   2  20       51.08       52.60      4.17 o
   4   2  20       53.57       51.06      4.22 o
   5   2  20       40.65       41.22      3.95 o
   6   2  20       54.35       62.25      4.74 o
   7   2  20       18.13       23.35      2.96 o
   8   2  20        2.29       -1.35      1.77 o
   9   2  20       25.85       25.53      2.78 o
  10   2  20       17.90       19.81      3.07 o
  11   2  20        3.48        0.94      2.84 o
  12   2  20        0.70        4.19      3.50 o
  13   2  20        1.24       -0.38      4.89 o
 -12   3  20        3.30        5.93      6.37 o
 -11   3  20       63.91       68.15      9.01 o
 -10   3  20        8.33       17.11      6.70 o
  -9   3  20       26.55       30.72      7.11 o
  -8   3  20       12.06        9.75      5.60 o
  -7   3  20        0.11       14.36      5.85 o
  -6   3  20        1.24        2.25      2.54 o
  -5   3  20       27.16       24.00      3.32 o
  -4   3  20       31.82       25.65      3.43 o
  -3   3  20        6.72        2.96      2.70 o
  -2   3  20        1.31       -1.29      3.01 o
  -1   3  20       34.68       33.82      5.12 o
   0   3  20       66.74       67.25      4.36 o
   1   3  20        2.32        0.54      2.42 o
   2   3  20        0.58        4.19      2.67 o
   3   3  20        1.91        2.29      3.02 o
   4   3  20        0.47        3.64      2.59 o
   5   3  20        3.44        3.90      2.69 o
   6   3  20        1.67       -0.59      2.72 o
   7   3  20        5.25        7.54      2.58 o
   8   3  20       11.43       18.60      3.10 o
   9   3  20        1.97        3.67      2.24 o
  10   3  20        8.09        8.30      2.79 o
  11   3  20       10.78       16.43      3.61 o
  12   3  20        0.02       -3.81      3.96 o
 -11   4  20       22.39       22.82      8.24 o
 -10   4  20      157.58      188.63     14.99 o
  -9   4  20       36.52       38.88      8.59 o
  -8   4  20       21.56       15.02      6.84 o
  -7   4  20        0.40        1.42      2.47 o
  -6   4  20       10.37        6.35      3.29 o
  -5   4  20      141.71      142.10      6.70 o
  -4   4  20       39.71       49.33      4.55 o
  -3   4  20       45.41       54.44      5.29 o
  -2   4  20        2.85        8.76      3.26 o
  -1   4  20        0.00        0.36      2.89 o
   0   4  20        2.48       -2.24      2.49 o
   1   4  20       45.79       44.91      4.07 o
   2   4  20      221.83      201.32      7.33 o
   3   4  20       11.28       13.26      3.17 o
   4   4  20       36.91       43.72      4.60 o
   5   4  20        0.76        5.23      2.99 o
   6   4  20        0.37       -1.80      2.75 o
   7   4  20        4.22        2.85      3.07 o
   8   4  20       20.53       23.97      5.20 o
   9   4  20        3.18        7.70      4.97 o
  10   4  20        0.79        1.22      2.87 o
  11   4  20       10.02        7.62      3.47 o
 -10   5  20        4.76        2.53      7.55 o
  -9   5  20       59.13       72.84     10.96 o
  -8   5  20        5.99        3.67      2.72 o
  -7   5  20        6.97        3.26      3.27 o
  -6   5  20        1.60        3.53      3.48 o
  -5   5  20       24.25       28.51      5.94 o
  -4   5  20        0.90        4.98      3.38 o
  -3   5  20        3.84        3.32      3.53 o
  -2   5  20        0.75       -3.60      4.88 o
  -1   5  20        8.64        9.28      4.45 o
   0   5  20        0.64        4.54      3.38 o
   1   5  20      243.04      258.25     10.25 o
   2   5  20       11.78        5.44      3.80 o
   3   5  20      132.69      125.74      7.68 o
   4   5  20       11.55       13.09      4.47 o
   5   5  20        3.67        6.05      4.12 o
   6   5  20       19.63       16.95      5.78 o
   7   5  20       11.36        7.23     11.20 o
   8   5  20       18.17       20.51      4.74 o
   9   5  20       38.48       34.21      5.45 o
  10   5  20        4.83        6.33      4.46 o
  -9   6  20        0.01       -1.64      8.74 o
  -8   6  20        4.94        6.36      8.95 o
  -7   6  20        0.11        1.79      3.87 o
  -6   6  20        3.50        1.99      4.03 o
  -5   6  20       14.25       12.19      4.00 o
  -4   6  20       30.42       28.08      4.66 o
  -3   6  20        7.91       11.09      5.79 o
  -2   6  20        0.00       -3.43      3.43 o
  -1   6  20       29.97       27.59      4.79 o
   0   6  20       38.46       43.17      5.66 o
   1   6  20        3.41        4.65      5.94 o
   2   6  20        8.16        5.79      4.85 o
   3   6  20       31.22       30.26      5.38 o
   4   6  20        9.30       12.74      4.58 o
   5   6  20        0.91       -4.48      4.48 o
   6   6  20        3.85        5.78      5.49 o
   7   6  20       10.51       11.93      6.19 o
   8   6  20       19.88       35.66      8.26 o
   9   6  20       14.43       26.55      5.53 o
  -7   7  20       23.38       25.03      5.56 o
  -6   7  20        2.89       -0.56      5.23 o
  -5   7  20        0.76       -1.78      7.54 o
  -4   7  20       10.81       11.80      6.75 o
  -3   7  20        0.85        6.42      6.59 o
  -2   7  20       58.12       78.30      7.45 o
  -1   7  20       31.53       40.49      6.97 o
   0   7  20       19.74       15.90      4.95 o
   1   7  20        6.01        0.89      5.04 o
   2   7  20        0.01        7.25      5.44 o
   3   7  20        0.02       -4.79      4.91 o
   4   7  20       14.74       12.66      6.10 o
   5   7  20        0.01        1.87      5.52 o
   6   7  20        3.48       -0.84      6.13 o
   7   7  20        0.60        9.74     11.33 o
  -4   8  20        1.50       -5.02      8.46 o
  -3   8  20       18.66       18.70      6.34 o
  -2   8  20        0.41       -5.57      5.57 o
  -1   8  20       12.85       11.29      6.22 o
   0   8  20       18.08       25.61      6.90 o
   1   8  20       14.99       21.95      6.87 o
   2   8  20       51.49       57.19      8.65 o
   3   8  20        0.11        0.86      5.89 o
   4   8  20       12.95        3.44      6.51 o
 -12   1  21       58.59       60.60      6.42 o
 -11   1  21        7.24       -3.93      4.39 o
 -10   1  21        9.54        0.96      4.01 o
  -9   1  21        6.71        1.81      4.26 o
  -8   1  21       13.17       14.83      4.83 o
  -7   1  21        0.02       -0.74      2.11 o
  -6   1  21       12.64       14.80      2.80 o
  -5   1  21        1.01        4.01      2.44 o
  -4   1  21       19.13       13.21      2.91 o
  -3   1  21       38.73       44.80      3.59 o
  -2   1  21       59.24       51.76      3.80 o
  -1   1  21       66.14       58.02      6.29 o
   0   1  21      201.88      192.56      6.81 o
   1   1  21       66.65       65.66      4.39 o
   2   1  21        0.76        0.71      2.39 o
   3   1  21        1.25        0.72      2.48 o
   4   1  21        7.99        4.26      2.61 o
   5   1  21       96.81      103.93      5.68 o
   6   1  21       67.03       77.94      5.45 o
   7   1  21       31.64       24.75      4.04 o
   8   1  21        4.30        5.71      2.52 o
   9   1  21       20.81       21.68      2.65 o
  10   1  21       11.97        7.89      2.82 o
  11   1  21       11.68        8.32      6.71 o
  12   1  21       21.13       27.16      4.18 o
 -12   2  21        0.53       -3.95      5.13 o
 -11   2  21       19.88       33.66      6.59 o
 -10   2  21       11.85        6.42      5.38 o
  -9   2  21       19.28       18.97      6.18 o
  -8   2  21        2.15       -4.42      4.42 o
  -7   2  21       51.79       71.85      7.83 o
  -6   2  21       11.24       11.37      2.76 o
  -5   2  21        2.13       -0.97      4.04 o
  -4   2  21       11.82       20.61      3.65 o
  -3   2  21       80.53       80.31      4.94 o
  -2   2  21        4.37        4.01      2.80 o
  -1   2  21       28.28       27.34      3.37 o
   0   2  21        1.60        0.19      2.44 o
   1   2  21        2.14        1.50      2.46 o
   2   2  21        5.76        4.94      3.00 o
   3   2  21        0.69       -1.32      2.31 o
   4   2  21       30.75       36.97      3.98 o
   5   2  21        1.46        2.53      2.73 o
   6   2  21      141.23      125.18      6.32 o
   7   2  21        3.38        1.84      3.02 o
   8   2  21        5.04        6.43      2.70 o
   9   2  21        3.58        3.02      2.49 o
  10   2  21        1.03       -2.40      2.40 o
  11   2  21       14.18       22.11      6.44 o
  12   2  21        2.39       -3.12      3.29 o
 -11   3  21       14.62       24.63      7.77 o
 -10   3  21        3.30        4.64      6.18 o
  -9   3  21       18.77       21.94      6.81 o
  -8   3  21        1.11       -5.22      5.22 o
  -7   3  21       45.52       51.21      8.04 o
  -6   3  21       91.42       97.56      5.45 o
  -5   3  21       56.55       60.14      5.54 o
  -4   3  21        5.42        3.34      2.84 o
  -3   3  21       14.26        9.22      3.40 o
  -2   3  21       20.30       15.82      3.82 o
  -1   3  21        0.14        0.46      2.43 o
   0   3  21        5.92        5.74      3.30 o
   1   3  21       11.68       10.69      3.03 o
   2   3  21       37.38       41.94      4.05 o
   3   3  21        2.31        0.54      2.73 o
   4   3  21        7.61        7.10      3.06 o
   5   3  21        4.24        5.51      3.14 o
   6   3  21       11.99       20.74      5.96 o
   7   3  21       37.93       49.59      4.80 o
   8   3  21       32.34       44.35      4.60 o
   9   3  21        0.01       -2.99      3.48 o
  10   3  21        0.40       -1.66      2.74 o
  11   3  21       27.16       40.24      4.11 o
 -11   4  21        5.47        5.30      7.33 o
 -10   4  21        5.35        3.62      7.14 o
  -9   4  21        0.13       -6.01      6.01 o
  -8   4  21        0.18       -5.57      5.57 o
  -7   4  21        7.14        2.09      6.01 o
  -6   4  21        0.06        1.18      4.02 o
  -5   4  21       12.76       11.88      3.60 o
  -4   4  21       67.47       62.03      5.06 o
  -3   4  21       44.19       45.10      4.68 o
  -2   4  21       13.81       17.53      4.87 o
  -1   4  21        8.00        3.93      3.38 o
   0   4  21        0.49        1.54      2.70 o
   1   4  21        7.57        9.64      3.08 o
   2   4  21        0.01        2.45      3.81 o
   3   4  21      252.19      269.55      8.73 o
   4   4  21        0.07       -0.74      2.86 o
   5   4  21       54.55       55.24      4.83 o
   6   4  21       17.63       29.80      5.28 o
   7   4  21       89.24       99.85     12.82 o
   8   4  21       11.96       15.86      5.12 o
   9   4  21        0.08        2.58      4.02 o
  10   4  21        3.25        0.40      4.11 o
  11   4  21        6.41        6.64      3.07 o
 -10   5  21       17.46       17.71      8.65 o
  -9   5  21        2.07        8.35      8.13 o
  -8   5  21       31.35       27.13      8.37 o
  -7   5  21        0.48       -2.51      3.13 o
  -6   5  21       13.76       11.29      4.06 o
  -5   5  21       28.57       27.68      4.71 o
  -4   5  21       97.02      102.12     11.58 o
  -3   5  21       11.12        9.19      3.81 o
  -2   5  21       10.23        8.15      3.82 o
  -1   5  21       14.81       12.34      5.03 o
   0   5  21       24.03       14.83      4.26 o
   1   5  21       74.84       78.23      7.61 o
   2   5  21       28.13       36.53      5.28 o
   3   5  21        0.21       -3.60      3.82 o
   4   5  21       73.25       71.15      6.71 o
   5   5  21        9.26        0.96      5.05 o
   6   5  21       15.63       29.83      8.43 o
   7   5  21        0.36       -4.90      5.29 o
   8   5  21        3.91       11.97      7.40 o
   9   5  21        3.23        1.36      4.21 o
  10   5  21       19.92       26.46      5.43 o
  -8   6  21       37.18       46.12      5.09 o
  -7   6  21        9.12        5.72      4.10 o
  -6   6  21        0.68       -3.07      5.24 o
  -5   6  21        5.45        1.29      4.44 o
  -4   6  21       70.84       77.05      7.22 o
  -3   6  21        0.02        3.93      4.56 o
  -2   6  21      112.60      126.61      7.61 o
  -1   6  21       12.74        9.58      5.20 o
   0   6  21        1.91        0.92      3.91 o
   1   6  21       28.50       39.58      5.50 o
   2   6  21        1.95       -5.00      5.00 o
   3   6  21        2.94       -2.23      4.96 o
   4   6  21        3.71       -2.98      5.12 o
   5   6  21        0.10        7.12      5.62 o
   6   6  21        0.21        0.40      5.42 o
   7   6  21        3.98       -3.07      6.12 o
   8   6  21       10.71       30.98      9.24 o
  -6   7  21        2.79        3.81      4.85 o
  -5   7  21       23.53       24.91      5.93 o
  -4   7  21       52.40       73.52      7.76 o
  -3   7  21       36.52       50.38      7.16 o
  -2   7  21       98.83      123.48      9.61 o
  -1   7  21       48.95       62.40      7.90 o
   0   7  21        3.06       -3.36      5.02 o
   1   7  21        1.33       -0.74      5.13 o
   2   7  21       58.14       77.03      8.83 o
   3   7  21       24.75       36.92      7.46 o
   4   7  21        4.90        0.45      5.61 o
   5   7  21        5.10       14.12      6.51 o
   6   7  21        2.11        5.15      6.28 o
  -2   8  21       11.98        6.26      6.09 o
  -1   8  21       50.95       54.33     12.49 o
   0   8  21        0.10        5.37      5.89 o
   1   8  21        2.25        1.52      6.22 o
   2   8  21        2.47        7.72      9.72 o
  -8   0  22       10.49        7.77      3.65 o
  -7   0  22       18.25       27.95      4.72 o
  -6   0  22      145.68      176.44     10.16 o
  -5   0  22       13.71       11.48      4.45 o
  -4   0  22      123.77      119.96      7.95 o
  -3   0  22        0.02        2.31      3.55 o
  -2   0  22        0.07       -0.23      4.79 o
  -1   0  22       29.18       28.34      4.93 o
   0   0  22       16.97       15.78      4.45 o
   1   0  22       13.65       12.13      5.93 o
   2   0  22       28.88       28.45      8.28 o
   3   0  22      137.79      120.54      8.41 o
   4   0  22       15.95       24.72      5.20 o
   5   0  22       60.61       60.92      6.84 o
   6   0  22        1.11        0.64      4.00 o
   7   0  22      156.59      162.85     10.71 o
   8   0  22        8.27        9.83      6.91 o
   9   0  22       67.83       94.45      7.24 o
  10   0  22       11.14       19.99     10.72 o
  11   0  22        3.06        5.92      6.45 o
  12   0  22        0.63        2.17      8.00 o
 -12   1  22        3.09       -0.19      4.28 o
 -11   1  22       13.35        9.69      4.64 o
 -10   1  22        0.60       -4.15      4.15 o
  -9   1  22       24.73       24.08      5.44 o
  -8   1  22       11.92        7.33      4.53 o
  -7   1  22       45.49       46.26      3.60 o
  -6   1  22        1.04        3.31      2.65 o
  -5   1  22        8.16       13.19      2.84 o
  -4   1  22        0.81        2.95      2.71 o
  -3   1  22      117.64      111.80      5.25 o
  -2   1  22        3.09        7.41      2.73 o
  -1   1  22      330.79      294.11     12.17 o
   0   1  22        0.16        3.70      2.60 o
   1   1  22        0.02        0.63      2.47 o
   2   1  22        3.40       -0.74      2.51 o
   3   1  22        0.04       -0.60      2.66 o
   4   1  22      155.80      171.25      9.82 o
   5   1  22       13.87       13.43      3.41 o
   6   1  22       75.58      100.66      6.11 o
   7   1  22       10.34       21.13      4.06 o
   8   1  22        3.58        1.39      2.39 o
   9   1  22       17.03       14.59      3.32 o
  10   1  22        1.86        4.87      2.76 o
  11   1  22        1.14       -3.09      3.09 o
  12   1  22        2.98        3.28      3.41 o
 -11   2  22       27.36       34.62      6.97 o
 -10   2  22       10.09       15.02      5.85 o
  -9   2  22        0.01       -0.19      4.89 o
  -8   2  22        4.48        3.65      5.08 o
  -7   2  22        9.88       27.18      6.10 o
  -6   2  22        4.52        0.62      2.71 o
  -5   2  22        3.68        0.66      2.60 o
  -4   2  22       36.40       36.40      3.98 o
  -3   2  22        6.11        1.95      5.15 o
  -2   2  22        0.00        5.41      2.77 o
  -1   2  22        0.17        2.01      2.60 o
   0   2  22        1.11       -0.91      2.40 o
   1   2  22       59.53       45.09      4.08 o
   2   2  22       27.89       26.97      3.63 o
   3   2  22       10.36        9.62      2.95 o
   4   2  22       12.90       14.02      3.36 o
   5   2  22       25.76       30.30      4.08 o
   6   2  22        4.19        1.85      2.99 o
   7   2  22       34.41       29.89      4.28 o
   8   2  22        4.93        9.27      3.07 o
   9   2  22        0.97        1.24      3.07 o
  10   2  22        7.51        5.52      2.50 o
  11   2  22        0.33       -2.85      2.85 o
 -11   3  22       28.94       24.90      7.74 o
 -10   3  22        0.68       -1.84      6.01 o
  -9   3  22        0.18       -5.24      5.24 o
  -8   3  22       20.94       16.61      6.56 o
  -7   3  22       17.26        9.14      6.51 o
  -6   3  22        0.10        2.73      3.03 o
  -5   3  22       95.41      110.79      5.95 o
  -4   3  22       77.27       81.62      5.34 o
  -3   3  22      103.37       98.76      5.95 o
  -2   3  22      115.89       99.51      6.12 o
  -1   3  22        6.88        6.78      2.88 o
   0   3  22        0.00       -0.97      2.54 o
   1   3  22       42.77       35.36      3.93 o
   2   3  22        1.25        2.71      2.84 o
   3   3  22        9.75       11.58      3.23 o
   4   3  22        3.95        3.17      3.10 o
   5   3  22       12.33       18.77      3.66 o
   6   3  22        5.76        4.83      3.92 o
   7   3  22        0.26        1.78      3.71 o
   8   3  22        0.81        1.01      4.59 o
   9   3  22        2.51       -2.69      3.72 o
  10   3  22       21.51       26.82      7.44 o
  11   3  22        9.76       13.97      3.43 o
 -10   4  22       23.76       28.36      8.62 o
  -9   4  22       49.69       69.58     10.57 o
  -8   4  22        3.74       -5.46      5.99 o
  -7   4  22       47.81       40.72      8.62 o
  -6   4  22       75.66       82.92      6.21 o
  -5   4  22       15.24        8.88      3.68 o
  -4   4  22       71.73       88.09      5.79 o
  -3   4  22       10.71       14.47      3.77 o
  -2   4  22        2.04        2.07      3.38 o
  -1   4  22        5.96        7.39      3.64 o
   0   4  22        9.22       12.94      5.26 o
   1   4  22       16.20       22.07      3.64 o
   2   4  22        2.45        7.35      3.26 o
   3   4  22        5.10        6.72      3.24 o
   4   4  22       11.96       11.44      3.56 o
   5   4  22       52.84       67.31      7.81 o
   6   4  22        0.80        3.79      5.25 o
   7   4  22       20.35       36.52     20.44 o
   8   4  22       15.60       17.38      6.42 o
   9   4  22        3.02        4.88      4.22 o
  10   4  22        4.59        1.95      7.71 o
  -9   5  22        9.56       15.24      8.37 o
  -8   5  22       39.38       51.87     10.21 o
  -7   5  22       40.13       48.07      7.52 o
  -6   5  22        5.51        5.77      5.04 o
  -5   5  22       10.88        7.49      6.01 o
  -4   5  22      158.18      190.89     13.25 o
  -3   5  22       14.37       19.29      5.17 o
  -2   5  22        1.15       -0.84      3.67 o
  -1   5  22       21.14       18.39      4.59 o
   0   5  22        0.20       -2.57      3.64 o
   1   5  22       32.23       38.55      8.76 o
   2   5  22        0.99        3.50      4.55 o
   3   5  22       87.10       97.59      8.62 o
   4   5  22       36.27       49.58      7.30 o
   5   5  22        0.37       -0.62      5.18 o
   6   5  22        0.28       -2.77      4.99 o
   7   5  22       33.83       33.60      8.62 o
   8   5  22       17.36       21.01      7.11 o
   9   5  22       16.87       15.53      7.62 o
  -7   6  22        3.41        1.72     13.55 o
  -6   6  22       23.78       15.44      4.94 o
  -5   6  22       22.61       13.60      5.06 o
  -4   6  22       11.88        5.08     10.23 o
  -3   6  22       78.80       89.57      7.91 o
  -2   6  22        0.37        0.98      4.66 o
  -1   6  22        5.77       10.65      5.45 o
   0   6  22       36.53       29.60      6.32 o
   1   6  22        3.02        6.41      5.41 o
   2   6  22        2.05       -4.13      4.87 o
   3   6  22        7.56        3.03      5.14 o
   4   6  22       10.19       15.04      6.32 o
   5   6  22        0.11        2.11      5.37 o
   6   6  22       16.26       14.13      6.71 o
   7   6  22       19.50       28.40      7.59 o
  -4   7  22       11.40       14.68      5.71 o
  -3   7  22        0.38       -4.67      4.73 o
  -2   7  22        0.24       -0.22      6.42 o
  -1   7  22        0.66       -1.64      5.55 o
   0   7  22        0.23       -4.73      4.73 o
   1   7  22       11.23       16.23      6.03 o
   2   7  22        7.81       -0.29      5.71 o
   3   7  22        3.75        4.63      5.94 o
   4   7  22       53.24       78.25      9.38 o
 -11   1  23        3.72        6.97      4.61 o
 -10   1  23       55.70       77.57      6.95 o
  -9   1  23        0.08       -4.31      4.31 o
  -8   1  23        5.17       10.79      4.80 o
  -7   1  23       31.03       32.87      3.41 o
  -6   1  23       19.08       17.66      3.42 o
  -5   1  23        5.14        4.56      3.18 o
  -4   1  23       80.44       83.34      5.17 o
  -3   1  23       66.65       76.51      4.61 o
  -2   1  23       13.08       13.68      4.23 o
  -1   1  23       70.72       97.36      5.21 o
   0   1  23       23.23       19.08      3.36 o
   1   1  23        0.04       -0.63      2.52 o
   2   1  23        1.83        3.23      2.74 o
   3   1  23        2.61        0.44      2.83 o
   4   1  23        3.35        2.61      4.09 o
   5   1  23       96.87      102.20      6.11 o
   6   1  23        0.00       -1.69      3.23 o
   7   1  23       72.97       95.18      9.35 o
   8   1  23        1.02        0.98      4.14 o
   9   1  23       22.34       24.61      3.71 o
  10   1  23        1.30       -0.30      3.30 o
  11   1  23       13.38       15.15      3.42 o
 -10   2  23        0.72       -5.05      5.05 o
  -9   2  23        0.40       -4.80      4.80 o
  -8   2  23       21.74       23.39      6.37 o
  -7   2  23       18.65       23.39      6.62 o
  -6   2  23       56.96       58.70      7.44 o
  -5   2  23       43.95       49.47      4.79 o
  -4   2  23       15.27       11.26      3.32 o
  -3   2  23       26.53       24.25      3.81 o
  -2   2  23        0.10       -2.53      2.53 o
  -1   2  23        6.27        6.28      2.98 o
   0   2  23        0.77       -0.51      2.54 o
   1   2  23       17.17       19.70      3.47 o
   2   2  23       38.84       43.86      4.30 o
   3   2  23        4.72       13.10      3.39 o
   4   2  23       40.06       35.65      4.16 o
   5   2  23       37.10       44.37      4.74 o
   6   2  23        9.09       12.77      6.34 o
   7   2  23       10.92        7.57      4.37 o
   8   2  23       16.04       23.64      5.26 o
   9   2  23        3.92        7.24      3.26 o
  10   2  23        0.22       -0.65      3.76 o
 -10   3  23       17.84       19.69      7.39 o
  -9   3  23        9.33       -1.32      6.42 o
  -8   3  23       12.36        2.44      6.15 o
  -7   3  23       10.98       10.02      6.67 o
  -6   3  23       59.12       72.29      5.14 o
  -5   3  23       25.78       39.14      4.71 o
  -4   3  23       27.71       31.33      4.47 o
  -3   3  23       21.32       20.94      5.98 o
  -2   3  23       11.53       11.85      3.80 o
  -1   3  23       27.54       25.81      4.17 o
   0   3  23        5.07        1.48      2.85 o
   1   3  23        7.99        5.93      2.99 o
   2   3  23        8.79        4.46      3.13 o
   3   3  23       17.00       30.84      4.04 o
   4   3  23        0.00        1.41      3.14 o
   5   3  23        7.02        8.24      3.96 o
   6   3  23        1.86        3.22      3.93 o
   7   3  23        3.07        3.00      4.04 o
   8   3  23       58.62       70.43      8.71 o
   9   3  23        1.92        3.17      9.62 o
  10   3  23        3.88       12.01      4.43 o
  -9   4  23        7.72        7.69      7.72 o
  -8   4  23        2.83       10.60      7.58 o
  -7   4  23        4.58       -3.08      6.45 o
  -6   4  23       60.20       64.41      5.82 o
  -5   4  23       11.52       13.37      5.66 o
  -4   4  23        6.49        9.65      4.34 o
  -3   4  23        3.68        4.79      3.99 o
  -2   4  23        1.38       -0.33      5.29 o
  -1   4  23       29.90       32.76      4.77 o
   0   4  23       36.86       46.15      4.49 o
   1   4  23       10.00        7.48      3.36 o
   2   4  23        6.29        3.57      3.85 o
   3   4  23       26.89       30.35      4.67 o
   4   4  23       27.47       29.72      6.67 o
   5   4  23        1.97        3.76      9.57 o
   6   4  23       24.25       20.78      6.63 o
   7   4  23        7.36       10.34      6.25 o
   8   4  23        6.35       13.91     12.42 o
   9   4  23       35.87       42.59      8.50 o
  -8   5  23        1.04       -2.83      7.39 o
  -7   5  23       21.41       24.75      6.92 o
  -6   5  23        0.01       -1.17      3.68 o
  -5   5  23       17.16       10.17      4.53 o
  -4   5  23        0.09       -1.53      4.26 o
  -3   5  23       21.32       33.92      5.78 o
  -2   5  23        7.87        7.16      4.66 o
  -1   5  23        3.09        4.04      4.62 o
   0   5  23        5.08        5.61      4.75 o
   1   5  23        2.97        0.68      4.51 o
   2   5  23       11.37       16.68      5.94 o
   3   5  23        7.08       11.11      5.52 o
   4   5  23        1.62       -0.97      6.73 o
   5   5  23       25.78       28.59      7.15 o
   6   5  23        5.49       10.96      9.14 o
   7   5  23       26.65       37.55      8.00 o
   8   5  23        1.28       -0.16      6.00 o
  -6   6  23        6.72       11.78      4.75 o
  -5   6  23        3.97       11.07      5.16 o
  -4   6  23        0.43       -2.21      4.63 o
  -3   6  23       34.06       43.09      6.57 o
  -2   6  23        0.10        2.53      5.02 o
  -1   6  23       12.98       17.98      5.78 o
   0   6  23        5.79       -4.72      4.72 o
   1   6  23        0.16        1.07      5.17 o
   2   6  23        0.42        2.54      8.02 o
   3   6  23        8.24       10.78      6.04 o
   4   6  23        4.68       16.28      6.68 o
   5   6  23       35.33       42.96      8.17 o
   6   6  23        0.74       -0.21      6.07 o
  -2   7  23       15.63       20.59      6.16 o
  -1   7  23       56.82       74.65     16.01 o
   0   7  23       10.99        8.40      8.62 o
   1   7  23        0.07        0.21      5.47 o
   2   7  23       55.60       75.75      9.39 o
  -8   0  24       85.54      101.10      7.55 o
  -7   0  24        5.35       11.04      4.39 o
  -6   0  24        5.07        0.27      4.31 o
  -5   0  24        1.46       -2.61      4.26 o
  -4   0  24       37.01       39.36      5.37 o
  -3   0  24        3.69       -4.26      6.58 o
  -2   0  24       85.09       64.57      6.45 o
  -1   0  24        0.13        1.77      6.81 o
   0   0  24       40.73       29.38      5.40 o
   1   0  24        1.30       -3.72      3.72 o
   2   0  24       19.74       11.17      5.31 o
   3   0  24       53.38       44.49      6.29 o
   4   0  24       22.05       40.22      6.58 o
   5   0  24        5.15        7.51      4.99 o
   6   0  24        5.28        2.36      4.85 o
   7   0  24        0.03        0.49      7.52 o
   8   0  24        7.03       -7.74      7.74 o
   9   0  24        4.86       14.47      8.98 o
  10   0  24        3.27        7.30      8.29 o
 -10   1  24        7.25       24.33      5.16 o
  -9   1  24       11.19       13.45      5.02 o
  -8   1  24        8.59       15.95      5.49 o
  -7   1  24       19.02       28.09      4.09 o
  -6   1  24        0.18        5.09      3.32 o
  -5   1  24        0.65        0.81      3.24 o
  -4   1  24        0.12        6.18      3.20 o
  -3   1  24       17.25       22.47      3.43 o
  -2   1  24        3.98        4.42      2.78 o
  -1   1  24       25.98       24.70      3.63 o
   0   1  24        1.04       -1.42      2.66 o
   1   1  24       37.38       34.54      4.06 o
   2   1  24        2.05        1.62      2.93 o
   3   1  24       33.35       28.98      7.05 o
   4   1  24       37.31       53.47      5.71 o
   5   1  24      105.73      123.70      6.75 o
   6   1  24        0.61        1.86      3.94 o
   7   1  24       14.34       15.74      5.02 o
   8   1  24        0.76        6.16      5.56 o
   9   1  24        6.22       11.68      6.20 o
  10   1  24        3.36        1.44      5.73 o
 -10   2  24        0.40       -2.50      5.71 o
  -9   2  24        3.32       10.19      5.93 o
  -8   2  24       18.99       24.63      6.78 o
  -7   2  24        0.70        8.62      5.99 o
  -6   2  24      213.75      258.72     11.56 o
  -5   2  24        8.52        6.38      4.50 o
  -4   2  24       56.55       64.41      5.53 o
  -3   2  24       38.87       28.29      4.18 o
  -2   2  24       21.77       30.62      3.82 o
  -1   2  24       18.79       23.71      3.60 o
   0   2  24        3.64        5.72      3.11 o
   1   2  24        5.06        3.06      3.04 o
   2   2  24        0.31        4.93      3.02 o
   3   2  24        4.80        3.12      3.13 o
   4   2  24        0.38       -3.12      3.12 o
   5   2  24       26.53       35.80      5.31 o
   6   2  24        9.50       12.94      4.61 o
   7   2  24      106.96      129.27      9.62 o
   8   2  24       36.43       52.60      8.40 o
   9   2  24        1.08        0.89      7.11 o
  -9   3  24       27.79       41.38      8.29 o
  -8   3  24        0.30        9.64      6.84 o
  -7   3  24        8.50        0.60      6.15 o
  -6   3  24        0.14       -1.90      3.19 o
  -5   3  24       39.25       31.75      4.66 o
  -4   3  24       43.05       45.41      5.32 o
  -3   3  24       16.59       19.31      4.58 o
  -2   3  24        2.21       -0.57      4.93 o
  -1   3  24        5.74       12.32      3.88 o
   0   3  24       33.60       33.04      4.64 o
   1   3  24        0.45       -3.05      3.05 o
   2   3  24       22.66       35.50      4.83 o
   3   3  24        6.62        4.09      3.75 o
   4   3  24        4.35       -0.31      4.01 o
   5   3  24        7.35        4.71      4.33 o
   6   3  24        0.39        5.42      4.08 o
   7   3  24        0.06        0.87      5.71 o
   8   3  24       18.33       32.40      9.23 o
   9   3  24       44.26       57.28      9.04 o
  -8   4  24        4.13       -3.79      6.40 o
  -7   4  24       15.33       13.10      7.30 o
  -6   4  24        5.18        2.93      3.67 o
  -5   4  24       21.10       21.45      4.76 o
  -4   4  24       18.67       26.90      5.11 o
  -3   4  24       10.36       12.46      4.66 o
  -2   4  24       12.19        5.93      6.03 o
  -1   4  24        3.65        0.81      8.40 o
   0   4  24        8.34        5.04      3.66 o
   1   4  24        4.11        6.68      4.00 o
   2   4  24        3.45       -1.54      8.50 o
   3   4  24        0.47       -4.14      4.14 o
   4   4  24        1.49        8.89      5.23 o
   5   4  24        8.38       14.99      6.02 o
   6   4  24        0.35        2.53      5.35 o
   7   4  24        4.56        8.28      8.04 o
   8   4  24        5.53       10.55      6.63 o
  -6   5  24        0.00        2.99      4.65 o
  -5   5  24       30.68       32.22      5.49 o
  -4   5  24        3.29       -4.11      4.18 o
  -3   5  24       53.34       63.65      6.87 o
  -2   5  24       23.53       21.73      7.07 o
  -1   5  24        9.79       13.90      5.38 o
   0   5  24        0.72       -3.29      4.55 o
   1   5  24        1.10       -2.60      4.34 o
   2   5  24       39.80       45.26      7.10 o
   3   5  24        0.60       -2.28      4.76 o
   4   5  24        0.00        5.93      5.44 o
   5   5  24        1.81        3.84      6.38 o
   6   5  24       46.45       66.79      9.12 o
  -4   6  24       26.09       25.76      6.09 o
  -3   6  24        3.92       -0.26      4.99 o
  -2   6  24       15.56       11.13      5.72 o
  -1   6  24        0.28       -4.44      6.04 o
   0   6  24        0.37       -5.10      5.10 o
   1   6  24       10.26       16.44      6.26 o
   2   6  24       12.18       29.11      8.48 o
   3   6  24        0.00        2.40      8.91 o
   4   6  24        4.84       22.23      9.50 o
  -9   1  25        7.39       13.73      5.24 o
  -8   1  25        1.56       17.71      5.35 o
  -7   1  25       29.06       28.37      3.75 o
  -6   1  25       82.57      103.15      6.30 o
  -5   1  25        0.20       -2.36      4.94 o
  -4   1  25      155.71      166.80      8.52 o
  -3   1  25        0.90        0.97      3.35 o
  -2   1  25        8.38        8.40      3.61 o
  -1   1  25       12.05       11.11      3.38 o
   0   1  25        9.95        4.81      3.20 o
   1   1  25        2.64        3.82      3.07 o
   2   1  25        0.36       -2.77      2.99 o
   3   1  25       11.58       14.25      4.26 o
   4   1  25        3.84        1.47      3.87 o
   5   1  25        9.86       10.62      4.67 o
   6   1  25       44.25       55.63      7.69 o
   7   1  25       21.00       32.26      7.36 o
   8   1  25       29.67       38.10      7.49 o
   9   1  25        1.15        2.56      5.86 o
  -8   2  25        2.66        2.00      5.88 o
  -7   2  25       20.80       36.79      7.28 o
  -6   2  25        1.77        7.12      4.45 o
  -5   2  25        1.19        1.52      3.61 o
  -4   2  25       18.41       21.54      4.49 o
  -3   2  25        8.72        3.01      4.02 o
  -2   2  25        0.33        2.84      5.56 o
  -1   2  25       24.64       24.20      7.02 o
   0   2  25       49.34       60.19      5.48 o
   1   2  25        0.00        1.51      3.55 o
   2   2  25        2.92       -0.21      3.48 o
   3   2  25       57.82       51.77      5.62 o
   4   2  25       14.65       15.04      4.50 o
   5   2  25       35.06       55.84     10.73 o
   6   2  25       71.69       81.11      7.22 o
   7   2  25        2.02        2.05      5.42 o
   8   2  25       12.65       16.70      8.33 o
  -8   3  25       20.12       25.81      7.93 o
  -7   3  25       30.08       36.49      8.40 o
  -6   3  25        1.44       -3.24      3.24 o
  -5   3  25      121.66      145.30     17.05 o
  -4   3  25        1.13        1.57      9.20 o
  -3   3  25       18.54       29.71      5.05 o
  -2   3  25        0.32        6.89      4.35 o
  -1   3  25        3.91        6.17      3.61 o
   0   3  25        0.00       -2.09      3.47 o
   1   3  25        1.90       -1.02      3.63 o
   2   3  25        1.55       -0.32      3.69 o
   3   3  25        1.07        5.05      3.88 o
   4   3  25       48.89       43.11      5.65 o
   5   3  25       53.61       59.61      6.20 o
   6   3  25        0.41        0.89      5.37 o
   7   3  25       13.25        3.76      5.92 o
   8   3  25        2.48        4.76      8.14 o
  -7   4  25        0.11        1.07      6.67 o
  -6   4  25        0.08        4.33      3.71 o
  -5   4  25       96.56      133.88      8.04 o
  -4   4  25       29.21       30.83      5.47 o
  -3   4  25       53.38       45.39      8.07 o
  -2   4  25        2.27       -2.16      4.35 o
  -1   4  25        7.84        6.29      4.70 o
   0   4  25        0.51        1.64      4.69 o
   1   4  25       10.99        9.38      5.16 o
   2   4  25        0.57        2.50      4.85 o
   3   4  25        4.08       -4.10      4.90 o
   4   4  25        5.31        4.95      5.66 o
   5   4  25        0.72        4.87      5.65 o
   6   4  25        9.26        5.84     11.49 o
  -5   5  25        3.23        1.42      4.96 o
  -4   5  25        0.04       -4.06      4.06 o
  -3   5  25       13.04       13.35      5.32 o
  -2   5  25        0.35       -2.33      4.63 o
  -1   5  25        0.23       -1.80      4.94 o
   0   5  25        5.41        1.27      5.07 o
   1   5  25        4.93       10.20      5.50 o
   2   5  25        1.70        4.86      5.54 o
   3   5  25        0.01        1.59      5.31 o
   4   5  25       16.98        4.22      5.76 o
   5   5  25        4.16        7.16      6.17 o
  -8   0  26       25.41       35.61      5.38 o
  -7   0  26       76.83       88.49      7.99 o
  -6   0  26       56.32       60.19      7.41 o
  -5   0  26        5.99        0.30      5.46 o
  -4   0  26       39.55       38.49      7.47 o
  -3   0  26       11.87       13.04      6.48 o
  -2   0  26        0.39       -3.49      5.19 o
  -1   0  26        1.07        5.55      5.85 o
   0   0  26        7.71       16.25      6.92 o
   1   0  26       91.56      103.43     11.09 o
   2   0  26       29.59       34.35      8.79 o
   3   0  26        0.50       -3.05      6.37 o
   4   0  26       95.39      116.25     13.21 o
   5   0  26        1.30        8.46      8.02 o
   6   0  26       53.25       82.51     12.93 o
   7   0  26        3.33       -5.16      7.61 o
   8   0  26       29.16       24.02     10.79 o
  -8   1  26        5.52        7.74      5.44 o
  -7   1  26        4.30        7.94      3.22 o
  -6   1  26        0.27        0.01      3.86 o
  -5   1  26        1.00       -1.98      3.47 o
  -4   1  26        0.37       -3.66      3.66 o
  -3   1  26        7.86       11.63      4.29 o
  -2   1  26       14.92       20.05      4.73 o
  -1   1  26        8.44       10.85      4.63 o
   0   1  26        0.07        6.53      3.79 o
   1   1  26        2.12       -0.53      3.78 o
   2   1  26       18.76       23.94      4.75 o
   3   1  26        0.85        1.32      5.07 o
   4   1  26       66.27       66.95      7.99 o
   5   1  26        0.37        5.08      5.36 o
   6   1  26      114.51      143.16     10.94 o
   7   1  26       19.25       50.45      8.17 o
   8   1  26        2.18        6.35      6.13 o
  -7   2  26        4.14        9.28      6.45 o
  -6   2  26        0.11       -0.30      3.34 o
  -5   2  26       12.60       16.22      4.30 o
  -4   2  26       67.79       67.09     10.74 o
  -3   2  26       17.84       23.45      5.06 o
  -2   2  26       18.66        5.76      4.54 o
  -1   2  26       43.77       51.43      5.82 o
   0   2  26        1.73        3.78      5.42 o
   1   2  26        9.13        6.83      3.91 o
   2   2  26       21.89       29.30      4.96 o
   3   2  26       15.86       23.74      4.74 o
   4   2  26       22.10       35.37      9.86 o
   5   2  26        2.10       -4.89      4.89 o
   6   2  26        1.56       -3.71      5.46 o
   7   2  26        0.47        6.79      6.06 o
  -6   3  26        3.03        1.62      3.52 o
  -5   3  26       19.72       27.46      4.90 o
  -4   3  26        6.80        5.67      4.42 o
  -3   3  26       76.77       79.05     14.83 o
  -2   3  26       14.74       16.81      4.97 o
  -1   3  26       17.60       15.59      7.95 o
   0   3  26        7.77        8.07      4.09 o
   1   3  26        8.74       13.49      4.48 o
   2   3  26       12.98        4.89      4.22 o
   3   3  26        3.10       -3.49      3.87 o
   4   3  26       23.05       21.59      7.40 o
   5   3  26        8.69       17.09      6.45 o
   6   3  26        0.37       -3.24      5.93 o
  -5   4  26       27.66       29.53      5.15 o
  -4   4  26        0.36        4.33      4.41 o
  -3   4  26        3.31       -2.81      4.34 o
  -2   4  26        0.86        9.57      5.38 o
  -1   4  26        5.51        4.23      4.78 o
   0   4  26        0.08        7.10      5.06 o
   1   4  26       19.44       20.51      6.30 o
   2   4  26        1.93        2.80      5.23 o
   3   4  26       21.53       25.83      6.90 o
   4   4  26        0.01        1.75      5.48 o
   5   4  26        7.89        6.58      6.19 o
  -2   5  26        2.60        0.08      5.11 o
  -1   5  26       12.74       13.07      5.57 o
   0   5  26       25.63       23.53      8.15 o
   1   5  26       33.69       33.24      7.12 o
   2   5  26        9.94       25.66      7.25 o
  -6   1  27        6.18        8.56      3.80 o
  -5   1  27       12.60       15.04      4.25 o
  -4   1  27       13.20       15.84      7.04 o
  -3   1  27        3.82        2.26      4.35 o
  -2   1  27        6.51        1.14      9.25 o
  -1   1  27       13.95       12.72      5.07 o
   0   1  27        2.74        7.82      4.88 o
   1   1  27        0.97        2.65      4.78 o
   2   1  27       10.10       11.96      5.50 o
   3   1  27        0.47       -4.80      4.80 o
   4   1  27        0.91        5.38      5.54 o
   5   1  27        2.17        0.50      5.56 o
   6   1  27       23.42       19.07      6.90 o
  -6   2  27        4.33       11.10      3.95 o
  -5   2  27        0.14       -3.32      3.60 o
  -4   2  27        2.68        5.36      4.27 o
  -3   2  27        8.66        8.40      8.29 o
  -2   2  27       33.21       34.43      5.73 o
  -1   2  27        4.65       10.42      5.07 o
   0   2  27        6.25       10.76      5.11 o
   1   2  27        1.75       -0.87      4.72 o
   2   2  27       10.17       16.12      5.63 o
   3   2  27        0.12       -4.70      4.73 o
   4   2  27        6.62       14.15      6.10 o
   5   2  27        9.95       11.15      6.57 o
  -4   3  27        2.11        6.86      4.51 o
  -3   3  27       21.26       18.72      5.15 o
  -2   3  27        2.66       -0.29      4.98 o
  -1   3  27       22.60       30.40      6.04 o
   0   3  27       11.54       19.18      5.75 o
   1   3  27       26.06       34.12      6.51 o
   2   3  27       18.39       27.58      6.50 o
   3   3  27        0.52       -1.36      5.40 o
   4   3  27        1.96        4.67      5.80 o
  -2   4  27       19.81       20.55      5.80 o
  -1   4  27       12.88       16.75      8.44 o
   0   4  27       44.30       52.45      7.58 o
   1   4  27        0.61       -0.92      5.53 o
   2   4  27        0.80        0.61      5.69 o
  -4   0  28       53.87       81.08      9.47 o
  -3   0  28       61.80       79.27      9.86 o
  -2   0  28      160.52      193.93     15.13 o
  -1   0  28        4.59       12.68      7.25 o
   0   0  28       18.83       18.73      8.04 o
   1   0  28        0.04       -6.53      6.53 o
   2   0  28       41.69       50.22     10.27 o
   3   0  28        4.71       16.61      8.81 o
   4   0  28       18.84       16.50      9.55 o
  -4   1  28        1.07        6.17      4.65 o
  -3   1  28       20.03       26.52      5.38 o
  -2   1  28       14.12       20.50      9.06 o
  -1   1  28        3.42        5.33      5.07 o
   0   1  28        7.12       12.10      6.44 o
   1   1  28       35.19       48.14      7.10 o
   2   1  28       28.35       32.57      6.70 o
   3   1  28       28.91       39.22      7.16 o
   4   1  28       40.02       54.29      8.03 o
  -3   2  28        6.87        5.69      4.69 o
  -2   2  28       34.97       38.02      6.12 o
  -1   2  28        3.01       -1.12      4.78 o
   0   2  28       11.88       14.46      5.80 o
   1   2  28        4.06       -4.77      4.77 o
   2   2  28       12.93       14.00      5.85 o
   3   2  28        0.30       -5.29      5.29 o
   0   3  28        0.24        0.32      6.74 o
 
